# Supplementary material for: Genome-centric metagenomics reveals the host-driven dynamics and ecological role of CPR bacteria in an activated sludge system
Source: Microbiome. 2023 Mar 22;11:56. doi: 10.1186/s40168-023-01494-1 (PMC10031880; doi:10.1186/s40168-023-01494-1)
Supplement: Supplementary file 2 — Additional file 1: Table S1. Summary of 43 CPR markers used by CheckM for genome quality estimation. Table S2. Summary of the studied CPR MAGs in the present study. Table S3. Pairwise ANI analysis of all studied CPR MAGs in the present study. Table S4. Relative abundance of CPR bacteria in Shatin activated sludge samples. Table S5. Estimated completeness (%) of KEGG modules in the recovered CPR MAGs from Shatin activated sludge. Table S6. The relative abundances of the newly recovered bacterial MAGs in penicillin treated activated sludge metagenome. Table S7. Summary of public CPR bacteria used for pangenomic analysis. Table S8. Carbohydrate-active enzymes frequency in CPR bacteria recovered from activated sludge metagenomes of Shatin WWTP. Table S9. Summary of potential lacterial gene transfer events between CPR bacteria and other prokaryotic organisms (non-CPR bacteria and archaea) in Shatin WWTP. Table S10. Eggnog annotation results of the ORFs on putative horizontal transferred DNA fragments between CPR bacteria and prokaryotic organisms in Shatin WWTP. Table S11. Summary of potential horizontal gene transfer events between CPR bacteria and phages in Shatin WWTP. Table S12. Eggnog annotation results of the ORFs on putative horizontal transferred DNA fragments between CPR bacteria and phages in Shatin WWTP. [file 40168_2023_1494_MOESM1_ESM.xlsx]

## Sheet: Summary of all SI tables
Summary of all supplementary tables
Table S1	Summary of 43 CPR markers used by CheckM for genome quality estimation.
Table S2	Summary of the studied CPR MAGs in the present study.
Table S3	Pairwise ANI analysis of all studied CPR MAGs in the present study.
Table S4	Relative abundance of CPR bacteria in Shatin activated sludge samples.
Table S5	Estimated completeness (%) of KEGG modules in the recovered CPR MAGs from Shatin activated sludge.
Table S6	The relative abundances of the newly recovered bacterial MAGs in penicillin treated activated sludge metagenome.
Table S7	Summary of public CPR bacteria used for pangenomic analysis.
Table S8	Carbohydrate-active enzymes frequency in CPR bacteria recovered from activated sludge metagenomes of Shatin WWTP.
Table S9	Summary of potential lacterial gene transfer events between CPR bacteria and other prokaryotic organisms (non-CPR bacteria and archaea) in Shatin WWTP.
Table S10	Eggnog annotation results of the ORFs on putative horizontal transferred DNA fragments between CPR bacteria and prokaryotic organisms in Shatin WWTP.
Table S11	Summary of potential horizontal gene transfer events between CPR bacteria and phages in Shatin WWTP.
Table S12	Eggnog annotation results of the ORFs on putative horizontal transferred DNA fragments between CPR bacteria and phages in Shatin WWTP.

## Sheet: Table S1 43 CPR markers
Table S1. Summary of 43 CPR markers used by CheckM for genome quality estimation.
Aliases of CPR markers	Protein name
AlaRS	alanyl tRNA synthetase
Mt-AspRS	aspartyl tRNA synthetase
gyrA	DNA gyrase subunit A
HisRS	Histidyl-tRNA synthetase
LRS	leucyl-tRNA synthetase
Phe-tRNA-synth_IIc_asu	Phenylalanyl-tRNA synthetase alpha
SecY	Preprotein translocase subunit SecY
recA	DNA recombination and repair protein RecA
rpL11	Ribosomal Protein L11
rpL13	Ribosomal Protein L13
rpL14	Ribosomal Protein L14
rpL15	Ribosomal Protein L15
rpL16-L10E	Ribosomal protein L16
rpL17	Ribosomal Protein L17
rpL18	Ribosomal Protein L18
rpL19	Ribosomal Protein L19
rpL2	Ribosomal Protein L2
rpL20	Ribosomal Protein L20
rpL21	Ribosomal Protein L21
rpL22	Ribosomal Protein L22
rpL23	Ribosomal Protein L23
rpL24	Ribosomal Protein L24
rpL27	Ribosomal Protein L27
rpL3	Ribosomal Protein L3
rpL4	Ribosomal Protein L4
rpL5	Ribosomal Protein L5
rpS10	Ribosomal Protein S10
rpS11	Ribosomal Protein S11
rpS12	Ribosomal Protein S12
rpS13	Ribosomal Protein S13
rpS15	Ribosomal Protein S15
rpS16	Ribosomal Protein S16
rpS17	Ribosomal Protein S17
rpS19	Ribosomal Protein S19
rpS2	Ribosomal Protein S2
rpS20	Ribosomal Protein S20
rpS3	Ribosomal Protein S3
rpS4	Ribosomal Protein S4
rpS5	Ribosomal Protein S5
rpS7	Ribosomal Protein S7
rpS8	Ribosomal Protein S8
rpS9	Ribosomal Protein S9
ValRS	Valyl-tRNA synthetase

## Sheet: Table S2 MAGs characteristics
Table S2. Summary of the studied CPR MAGs in the present study.
WWTPs	New-genome-id	classification (based on the results of gtdbtk (v2.1.1) with database R207_v2)	Completeness cpr43	Contamination cpr43	completeness (CheckM default markers)	contamination (CheckM default markers)	# contigs	N50 (scaffolds)	Mean scaffold length (bp)	Longest scaffold (bp)	GC (%)	Coding density
ST	PATE_01	d__Bacteria;p__Patescibacteria;c__4484-211;o__4484-211;f__;g__;s__	55.81	0	51.41	5.33	280	3087	2893	8551	39.1	88.78
ST	PATE_02	d__Bacteria;p__Patescibacteria;c__4484-211;o__4484-211;f__;g__;s__	44.19	4.65	53.23	5.49	294	3079	2649	11938	39.4	90.96
ST	PATE_03	d__Bacteria;p__Patescibacteria;c__4484-211;o__4484-211;f__;g__;s__	30.23	0	59.33	0	157	6365	5173	20055	42.2	92.01
ST	PATE_04	d__Bacteria;p__Patescibacteria;c__4484-211;o__4484-211;f__GCA-002791395;g__;s__	88.37	0	66.43	1.69	89	18356	11311	72755	46.2	92.01
ST	PATE_05	d__Bacteria;p__Patescibacteria;c__ABY1;o__Magasanikbacterales;f__UBA922;g__1-14-0-20-39-34;s__	97.67	0	72.97	3.37	16	124315	67718	189074	43.6	90.83
ST	PATE_06	d__Bacteria;p__Patescibacteria;c__ABY1;o__SG8-24;f__2-12-FULL-60-25;g__;s__	46.51	0	60.66	0.28	118	9370	6488	27618	44.5	91.57
ST	PATE_07	d__Bacteria;p__Patescibacteria;c__ABY1;o__SG8-24;f__2-12-FULL-60-25;g__21-14-all-47-17;s__	95.35	0	66.83	0.11	47	41867	21752	147349	44.5	91.56
ST	PATE_08	d__Bacteria;p__Patescibacteria;c__ABY1;o__SG8-24;f__2-12-FULL-60-25;g__;s__	97.67	0	67.93	0	76	17944	12076	72176	44.4	92.15
ST	PATE_09	d__Bacteria;p__Patescibacteria;c__ABY1;o__SG8-24;f__2-12-FULL-60-25;g__21-14-all-47-17;s__	97.67	0	72.77	0.99	1	1023423	1023423	1023423	44.4	91.81
ST	PATE_10	d__Bacteria;p__Patescibacteria;c__ABY1;o__SG8-24;f__2-12-FULL-60-25;g__;s__	88.37	0	59.48	1.08	412	2655	2335	15913	63.7	88.86
ST	PATE_11	d__Bacteria;p__Patescibacteria;c__ABY1;o__SBBC01;f__JACPUP01;g__;s__	88.37	0	64.1	0	85	12574	10413	42458	47.4	89.96
ST	PATE_12	d__Bacteria;p__Patescibacteria;c__ABY1;o__UBA1558;f__GWA2-36-10;g__CAIRBL01;s__	100	0	72.77	0	2	842326	422165	842326	35.3	90.84
ST	PATE_13	d__Bacteria;p__Patescibacteria;c__JABMPQ01;o__JABMPQ01;f__;g__;s__	74.42	0	53.47	0.77	250	2853	2541	10633	50.3	93.32
ST	PATE_14	d__Bacteria;p__Patescibacteria;c__JABMPQ01;o__JABMPQ01;f__;g__;s__	100	0	74.75	0	51	38908	20644	66294	51.1	91.85
ST	PATE_15	d__Bacteria;p__Patescibacteria;c__Dojkabacteria;o__J137;f__JAEUSD01;g__;s__	83.72	2.33	56.97	0	238	3441	3047	15462	47	91.41
ST	PATE_16	d__Bacteria;p__Patescibacteria;c__Dojkabacteria;o__B142;f__WJKM01;g__;s__	95.35	0	57.26	0	172	13067	7918	39285	36.4	91.21
ST	PATE_17	d__Bacteria;p__Patescibacteria;c__Dojkabacteria;o__;f__;g__;s__	46.51	6.98	58.07	1.72	247	5427	4077	23166	35.6	88.8
ST	PATE_18	d__Bacteria;p__Patescibacteria;c__Dojkabacteria;o__J137;f__;g__;s__	81.4	2.33	68.03	0.16	187	8377	5909	39642	31.9	91.32
ST	PATE_19	d__Bacteria;p__Patescibacteria;c__Dojkabacteria;o__J137;f__;g__;s__	93.02	9.3	74.84	1.9	121	14501	7933	36646	32.4	90.27
ST	PATE_20	d__Bacteria;p__Patescibacteria;c__Dojkabacteria;o__B142;f__OLB20;g__;s__	69.77	4.65	64.07	2.25	248	7108	5243	22369	35.5	92.74
ST	PATE_21	d__Bacteria;p__Patescibacteria;c__Dojkabacteria;o__B142;f__OLB20;g__;s__	81.4	6.98	71.48	1.12	135	20300	9830	100167	34.8	90.73
ST	PATE_22	d__Bacteria;p__Patescibacteria;c__Dojkabacteria;o__SC72;f__;g__;s__	81.4	0	54.15	0	195	4249	3682	13517	38.5	91.05
ST	PATE_23	d__Bacteria;p__Patescibacteria;c__Dojkabacteria;o__SC72;f__;g__;s__	100	0	78.29	0	12	262826	82515	452412	39.9	88.73
ST	PATE_24	d__Bacteria;p__Patescibacteria;c__JAEDAM01;o__Absconditabacterales;f__X112;g__;s__	97.67	0	77.43	0	1	1360198	1360198	1360198	41.6	90.74
ST	PATE_25 (complete)	d__Bacteria;p__Patescibacteria;c__JAEDAM01;o__Absconditabacterales;f__X112;g__;s__	95.35	0	81.03	0	1	1001997	1001997	1001997	41.5	90.47
ST	PATE_26	d__Bacteria;p__Patescibacteria;c__JAEDAM01;o__BD1-5;f__JAGOOR01;g__JAGOOR01;s__	58.14	0	55.56	0	4	283214	219361	378003	39	93.63
ST	PATE_27	d__Bacteria;p__Patescibacteria;c__JAEDAM01;o__BD1-5;f__UBA2023;g__;s__	83.72	0	72.65	0.47	207	5907	4514	19406	39.1	90.89
ST	PATE_28 (complete)	d__Bacteria;p__Patescibacteria;c__JAEDAM01;o__BD1-5;f__UBA6164;g__;s__	100	2.33	79.66	0	1	1355370	1355370	1355370	36.6	89.8
ST	PATE_29	d__Bacteria;p__Patescibacteria;c__Gracilibacteria;o__CAIRYL01;f__GCA-016699755;g__GCA-016699755;s__	95.35	0	81.48	0.93	99	19640	13935	54857	41.2	91.48
ST	PATE_30	d__Bacteria;p__Patescibacteria;c__Gracilibacteria;o__Peribacterales;f__Peribacteraceae;g__;s__	100	2.33	80.09	2.47	2	697289	588973	697289	46.3	93.2
ST	PATE_31	d__Bacteria;p__Patescibacteria;c__Gracilibacteria;o__UBA1369;f__LOWO2-01-FULL-3;g__PGYE01;s__	41.86	4.65	54.12	2.89	210	2514	2505	6739	39	91.21
ST	PATE_32	d__Bacteria;p__Patescibacteria;c__Gracilibacteria;o__UBA1369;f__UBA1369;g__JAHJEW01;s__	100	0	77.53	0.56	82	22589	15937	94586	44.6	93.42
ST	PATE_33	d__Bacteria;p__Patescibacteria;c__Gracilibacteria;o__UBA4473;f__;g__;s__	97.67	2.33	54.36	0.85	2	630865	351522	630865	59.2	91.29
ST	PATE_34	d__Bacteria;p__Patescibacteria;c__Microgenomatia;o__Levybacterales;f__GWA1-39-11;g__JAGORM01;s__	86.05	0	62.27	1.72	88	9417	8722	49140	36.3	93.05
ST	PATE_35	d__Bacteria;p__Patescibacteria;c__Microgenomatia;o__Levybacterales;f__GWA1-39-11;g__JAGORM01;s__	97.67	0	72.26	0	20	133959	53062	238561	38	92.5
ST	PATE_36	d__Bacteria;p__Patescibacteria;c__Microgenomatia;o__UBA1400;f__PJMF01;g__;s__	100	2.33	63.68	1.28	93	14333	10857	59380	39.5	91.78
ST	PATE_37	d__Bacteria;p__Patescibacteria;c__Microgenomatia;o__UBA1400;f__PJMF01;g__;s__	74.42	0	51.01	0.85	123	13268	8284	60517	45.5	93.35
ST	PATE_38	d__Bacteria;p__Patescibacteria;c__Microgenomatia;o__UBA1400;f__PJMF01;g__CG1-02-43-31;s__	51.16	0	57.78	1.72	154	7165	5341	24430	41.6	90.97
ST	PATE_39	d__Bacteria;p__Patescibacteria;c__Microgenomatia;o__UBA1400;f__PJMF01;g__VFLK01;s__	95.35	0	69	1.12	7	1039120	153102	1039120	32.8	88.93
ST	PATE_40	d__Bacteria;p__Patescibacteria;c__Microgenomatia;o__UBA1400;f__PJMF01;g__;s__	88.37	0	54.49	0	7	125963	74538	171353	46.4	91.2
ST	PATE_41	d__Bacteria;p__Patescibacteria;c__Microgenomatia;o__UBA1406;f__GWC2-37-13;g__;s__	76.74	2.33	60.67	0.56	198	5833	4719	16114	45.3	91.65
ST	PATE_42	d__Bacteria;p__Patescibacteria;c__Microgenomatia;o__UBA1406;f__GWC2-37-13;g__;s__	97.67	2.33	75.55	1.72	60	90463	20501	175438	40.9	89.99
ST	PATE_43	d__Bacteria;p__Patescibacteria;c__Microgenomatia;o__UBA1406;f__HO2-37-13b;g__;s__	100	0	72	4.49	98	14492	10525	41556	38.5	93.46
ST	PATE_44	d__Bacteria;p__Patescibacteria;c__Paceibacteria;o__UBA9983_A;f__UBA1006;g__01-FULL-36-10b;s__	69.77	0	52.76	1.12	7	111227	82335	146574	41.4	87.23
ST	PATE_45	d__Bacteria;p__Patescibacteria;c__Paceibacteria;o__UBA9983_A;f__UBA1006;g__;s__	86.05	0	66.88	3.92	218	2975	2787	11077	38.6	87.44
ST	PATE_46	d__Bacteria;p__Patescibacteria;c__Paceibacteria;o__UBA9983_A;f__UBA1006;g__UBA1006;s__	48.84	0	61.73	0.11	59	15895	12084	71585	44.2	88.63
ST	PATE_47	d__Bacteria;p__Patescibacteria;c__Paceibacteria;o__UBA9983_A;f__UBA1006;g__UBA1006;s__	93.02	2.33	77.4	3.45	86	10231	7214	29765	39.8	90.73
ST	PATE_48	d__Bacteria;p__Patescibacteria;c__Paceibacteria;o__UBA9983_A;f__UBA1006;g__UBA1006;s__	86.05	4.65	78.11	2.19	39	39083	18464	98238	40.5	90.04
ST	PATE_49	d__Bacteria;p__Patescibacteria;c__Paceibacteria;o__UBA9983_A;f__UBA918;g__Damh-18;s__	95.35	0	63.22	0.85	35	26221	19107	63726	49.3	88.87
ST	PATE_50	d__Bacteria;p__Patescibacteria;c__Paceibacteria;o__UBA9983_A;f__UBA918;g__OLB19;s__	41.86	0	49.55	0	158	4973	4306	18405	41.2	88.51
ST	PATE_51	d__Bacteria;p__Patescibacteria;c__Paceibacteria;o__UBA9983_A;f__UBA918;g__OLB19;s__	67.44	4.65	57.34	5.33	379	12357	4650	78125	49.2	89.1
ST	PATE_52	d__Bacteria;p__Patescibacteria;c__Paceibacteria;o__UBA9983_A;f__UBA918;g__OLB19;s__	100	0	58.44	0.85	103	17314	11406	59458	43	86.87
ST	PATE_53	d__Bacteria;p__Patescibacteria;c__Paceibacteria;o__UBA9983_A;f__UBA918;g__OLB19;s__	97.67	2.33	58.87	0.85	2	643217	542054	643217	48.8	89.88
ST	PATE_54	d__Bacteria;p__Patescibacteria;c__Paceibacteria;o__UBA9983_A;f__UBA918;g__OLB19;s__	60.47	2.33	59.69	1.72	104	7134	5324	23124	40.7	85.86
ST	PATE_55	d__Bacteria;p__Patescibacteria;c__Paceibacteria;o__UBA9983_A;f__UBA918;g__OLB19;s__	74.42	0	63.06	0	3	651216	248114	651216	50.5	87.25
ST	PATE_56 (complete)	d__Bacteria;p__Patescibacteria;c__Paceibacteria;o__UBA9983_A;f__UBA918;g__OLB19;s__	100	2.33	63.93	0	1	1087875	1087875	1087875	40.7	88.04
ST	PATE_57	d__Bacteria;p__Patescibacteria;c__Paceibacteria;o__UBA9983_A;f__UBA918;g__OLB19;s__	97.67	0	64.07	0.85	46	32480	19446	115604	41	87.64
ST	PATE_58	d__Bacteria;p__Patescibacteria;c__Paceibacteria;o__UBA9983_A;f__UBA918;g__OLB19;s__	76.74	0	67.59	1.12	131	8932	6393	21925	38.1	88.6
ST	PATE_59	d__Bacteria;p__Patescibacteria;c__Paceibacteria;o__UBA9983_A;f__UBA918;g__OLB19;s__	81.4	0	67.69	1.12	13	604084	81867	604084	41.7	84.42
ST	PATE_60	d__Bacteria;p__Patescibacteria;c__Paceibacteria;o__UBA9983_A;f__UBA918;g__OLB19;s__	69.77	2.33	68.36	1.12	65	33664	12629	62826	42.8	89.55
ST	PATE_61	d__Bacteria;p__Patescibacteria;c__Paceibacteria;o__UBA9983_A;f__UBA918;g__OLB19;s__	95.35	0	71.6	0.16	83	20129	9951	49899	40.8	89.2
ST	PATE_62	d__Bacteria;p__Patescibacteria;c__Paceibacteria;o__UBA9983_A;f__UBA918;g__OLB19;s__	83.72	2.33	71.98	2.25	111	19404	8286	74002	47.4	89.26
ST	PATE_63	d__Bacteria;p__Patescibacteria;c__Paceibacteria;o__UBA9983_A;f__UBA918;g__OLB19;s__	74.42	0	73.96	5.17	105	8116	6086	45722	47.9	88.53
ST	PATE_64	d__Bacteria;p__Patescibacteria;c__Paceibacteria;o__UBA9983_A;f__UBA918;g__OLB19;s__	100	0	76.12	2.25	65	19378	13589	62136	41.3	87.45
ST	PATE_65	d__Bacteria;p__Patescibacteria;c__Paceibacteria;o__UBA9983_A;f__UBA918;g__UBA918;s__	72.09	2.33	62.07	1.72	3	306142	178787	306142	43.6	88.02
ST	PATE_66	d__Bacteria;p__Patescibacteria;c__Paceibacteria;o__UBA9983_A;f__UBA5272;g__UBA5272;s__	86.05	0	51.73	2.56	109	6124	4474	15214	27.5	89.47
ST	PATE_67	d__Bacteria;p__Patescibacteria;c__Paceibacteria;o__UBA9983_A;f__CSBR16-119;g__;s__	95.35	0	55.38	3.42	123	5454	4313	17173	38.7	90.28
ST	PATE_68	d__Bacteria;p__Patescibacteria;c__Paceibacteria;o__UBA9983_A;f__UBA9973;g__;s__	95.35	0	63.55	0.85	50	30138	13588	84553	36.3	92.13
ST	PATE_69	d__Bacteria;p__Patescibacteria;c__Paceibacteria;o__UBA9983_A;f__UBA9973;g__;s__	95.35	4.65	74.26	2.45	75	12962	7275	32482	41.2	92.11
ST	PATE_70	d__Bacteria;p__Patescibacteria;c__Paceibacteria;o__UBA9983_A;f__UBA9973;g__;s__	100	0	82.89	0	1	619067	619067	619067	36.8	88.8
ST	PATE_71	d__Bacteria;p__Patescibacteria;c__Paceibacteria;o__Moranbacterales;f__GCA-2747515;g__;s__	97.67	2.33	70.7	0.99	94	14264	11171	33514	40.6	85.89
ST	PATE_72	d__Bacteria;p__Patescibacteria;c__Paceibacteria;o__Moranbacterales;f__UBA1568;g__;s__	83.72	25.58	60.23	10.85	172	8473	6983	57442	46.3	88.48
ST	PATE_73	d__Bacteria;p__Patescibacteria;c__Paceibacteria;o__Moranbacterales;f__UBA1568;g__GCA-016699975;s__	97.67	0	65.84	0.99	31	56111	33361	158143	49.6	88.94
ST	PATE_74	d__Bacteria;p__Patescibacteria;c__Paceibacteria;o__Moranbacterales;f__UBA1568;g__GCA-016699975;s__	97.67	0	68.48	0	140	15230	7413	34063	50.3	89.14
ST	PATE_75	d__Bacteria;p__Patescibacteria;c__Paceibacteria;o__Moranbacterales;f__UBA1568;g__;s__	93.02	2.33	69.03	2.64	130	10480	7858	28028	46.3	86.76
ST	PATE_76	d__Bacteria;p__Patescibacteria;c__Saccharimonadia;o__JAGOAT01;f__JAGOAT01;g__JAGOAT01;s__	32.56	0	68.97	0	2	445775	408562	445775	42.3	86.74
ST	PATE_77	d__Bacteria;p__Patescibacteria;c__Saccharimonadia;o__Saccharimonadales;f__CAIOMD01;g__JAGORN01;s__JAGORN01 sp018062805	69.77	2.33	59.41	0.93	13	131025	63937	302009	40.1	89.89
ST	PATE_78	d__Bacteria;p__Patescibacteria;c__Saccharimonadia;o__Saccharimonadales;f__CAIOMD01;g__JAGORN01;s__	88.37	4.65	66.13	2.71	128	10035	6774	59243	39.7	90.49
ST	PATE_79	d__Bacteria;p__Patescibacteria;c__Saccharimonadia;o__Saccharimonadales;f__CAIOMD01;g__;s__	97.67	0	70.37	0	7	232086	125651	422503	42	89.58
ST	PATE_80	d__Bacteria;p__Patescibacteria;c__Saccharimonadia;o__Saccharimonadales;f__AWTP1-31;g__AWTP1-31;s__	90.7	2.33	73.69	1.36	406	4209	3220	15892	40.7	90.27
ST	PATE_81	d__Bacteria;p__Patescibacteria;c__Saccharimonadia;o__Saccharimonadales;f__JACDBH01;g__;s__	58.14	0	53.5	0	151	5458	4466	30904	42.8	89.08
ST	PATE_82	d__Bacteria;p__Patescibacteria;c__Saccharimonadia;o__Saccharimonadales;f__AWTP1-31;g__;s__	93.02	0	61.29	0	101	11880	7968	38793	39.5	91.24
ST	PATE_83	d__Bacteria;p__Patescibacteria;c__Saccharimonadia;o__Saccharimonadales;f__;g__;s__	95.35	4.65	65.74	1.39	111	24457	7795	83017	39.2	90.16
ST	PATE_84	d__Bacteria;p__Patescibacteria;c__Saccharimonadia;o__Saccharimonadales;f__;g__;s__	97.67	2.33	70.11	0	1	876143	876143	876143	39.7	90.75
ST	PATE_85	d__Bacteria;p__Patescibacteria;c__Saccharimonadia;o__Saccharimonadales;f__SLHW01;g__;s__	100	2.33	74.92	0.4	101	18845	10452	74323	39.3	93.22
ST	PATE_86	d__Bacteria;p__Patescibacteria;c__Saccharimonadia;o__Saccharimonadales;f__;g__;s__	93.02	2.33	78.09	0.1	55	32789	15577	106913	39.5	90.96
ST	PATE_87	d__Bacteria;p__Patescibacteria;c__Saccharimonadia;o__Saccharimonadales;f__JACPYF01;g__;s__	69.77	2.33	52.36	1.71	107	5781	4886	22166	41.8	92.04
ST	PATE_88	d__Bacteria;p__Patescibacteria;c__Saccharimonadia;o__Saccharimonadales;f__UBA1020;g__;s__	97.67	2.33	58.69	0	9	107935	69980	273935	45.3	90.38
ST	PATE_89	d__Bacteria;p__Patescibacteria;c__Saccharimonadia;o__Saccharimonadales;f__UBA1020;g__;s__	86.05	2.33	60.75	1.55	128	7250	5177	26651	49.1	93.88
ST	PATE_90	d__Bacteria;p__Patescibacteria;c__Saccharimonadia;o__Saccharimonadales;f__UBA1020;g__;s__	62.79	4.65	61.11	5.56	84	14785	9485	44774	41.7	93.07
ST	PATE_91	d__Bacteria;p__Patescibacteria;c__Saccharimonadia;o__Saccharimonadales;f__UBA1020;g__;s__	95.35	2.33	62.82	2.56	40	30105	19132	109323	46.3	92.83
ST	PATE_92	d__Bacteria;p__Patescibacteria;c__Saccharimonadia;o__Saccharimonadales;f__UBA1020;g__;s__	97.67	4.65	67.38	0.55	78	48626	11825	91146	41.7	91.59
ST	PATE_93	d__Bacteria;p__Patescibacteria;c__Saccharimonadia;o__Saccharimonadales;f__Saccharimonadaceae;g__Saccharimonas;s__	97.67	4.65	65.74	2.78	45	72071	31699	177337	49.7	89.09
ST	PATE_94	d__Bacteria;p__Patescibacteria;c__Saccharimonadia;o__Saccharimonadales;f__Saccharimonadaceae;g__Saccharimonas;s__	51.16	2.33	71.34	1.72	63	36954	16058	115148	50	88.62
ST	PATE_95	d__Bacteria;p__Patescibacteria;c__Saccharimonadia;o__Saccharimonadales;f__Saccharimonadaceae;g__SZUA-359;s__	41.86	2.33	59.41	2.59	119	5729	4494	14768	44.7	92.78
ST	PATE_96	d__Bacteria;p__Patescibacteria;c__Saccharimonadia;o__Saccharimonadales;f__UBA1020;g__UBA1020;s__	97.67	0	63.39	1.04	88	19726	10247	60671	45.9	90.98
ST	PATE_97	d__Bacteria;p__Patescibacteria;c__Saccharimonadia;o__Saccharimonadales;f__UBA1020;g__;s__	95.35	2.33	64.97	0.93	53	20867	15492	95084	46.5	91.49
ST	PATE_98	d__Bacteria;p__Patescibacteria;c__Saccharimonadia;o__Saccharimonadales;f__UBA2112;g__UBA2112;s__	34.88	0	58.67	0	154	5804	4798	20746	45.5	91.93
ST	PATE_99	d__Bacteria;p__Patescibacteria;c__Saccharimonadia;o__Saccharimonadales;f__UBA2112;g__UBA2112;s__	88.37	0	60.68	0.85	32	48535	27614	188925	47.1	91.07
ST	PATE_100	d__Bacteria;p__Patescibacteria;c__Saccharimonadia;o__Saccharimonadales;f__UBA2112;g__UBA2112;s__	100	0	62.96	0.95	55	27250	19276	65086	46	91.21
ST	PATE_101 (complete)	d__Bacteria;p__Patescibacteria;c__Saccharimonadia;o__Saccharimonadales;f__UBA2112;g__UBA2112;s__	100	0	66.36	0.93	1	1134346	1134346	1134346	46.7	90.54
ST	PATE_102	d__Bacteria;p__Patescibacteria;c__Saccharimonadia;o__Saccharimonadales;f__UBA2112;g__UBA2112;s__	39.53	0	67.13	0	102	10803	7570	52474	46.8	92.18
ST	PATE_103	d__Bacteria;p__Patescibacteria;c__Saccharimonadia;o__Saccharimonadales;f__SZUA-47;g__JAGONL01;s__	83.72	2.33	51.35	5.13	171	5600	4528	31020	44.6	91.06
ST	PATE_104	d__Bacteria;p__Patescibacteria;c__Saccharimonadia;o__Saccharimonadales;f__VXPC01;g__;s__	95.35	0	60.68	0.09	75	16177	11098	37100	44.7	90.41
ST	PATE_105	d__Bacteria;p__Patescibacteria;c__Saccharimonadia;o__Saccharimonadales;f__;g__;s__	100	0	62.96	0	69	17903	11646	60873	41.2	90.2
ST	PATE_106	d__Bacteria;p__Patescibacteria;c__Saccharimonadia;o__Saccharimonadales;f__SZUA-47;g__JAGONL01;s__	93.02	0	63.43	0	76	19155	12210	59520	44.5	90.79
ST	PATE_107	d__Bacteria;p__Patescibacteria;c__Saccharimonadia;o__Saccharimonadales;f__SZUA-47;g__JAGONL01;s__	88.37	0	70.69	0	114	19824	8981	62957	39.2	90.17
ST	PATE_108	d__Bacteria;p__Patescibacteria;c__Saccharimonadia;o__Saccharimonadales;f__;g__;s__	72.09	0	74.37	0	45	42634	18646	100692	42.3	90.77
ST	PATE_109	d__Bacteria;p__Patescibacteria;c__Saccharimonadia;o__Saccharimonadales;f__SLHW01;g__;s__	67.44	2.33	50.72	5.56	372	3490	2844	26943	47.4	86.83
ST	PATE_110	d__Bacteria;p__Patescibacteria;c__Saccharimonadia;o__Saccharimonadales;f__UBA4665_A;g__;s__	95.35	4.65	57.3	3.7	79	12406	8623	33329	40.4	90.97
ST	PATE_111	d__Bacteria;p__Patescibacteria;c__Saccharimonadia;o__Saccharimonadales;f__;g__;s__	83.72	0	60.79	1.39	117	7616	5805	26788	47.4	91.71
ST	PATE_112	d__Bacteria;p__Patescibacteria;c__Saccharimonadia;o__Saccharimonadales;f__;g__;s__	83.72	0	62.31	0	93	14162	7869	32895	47	91.35
ST	PATE_113	d__Bacteria;p__Patescibacteria;c__Saccharimonadia;o__Saccharimonadales;f__AWTP1-31;g__AWTP1-31;s__	97.67	2.33	66.05	0	37	41501	25316	81042	48.1	93.1
ST	PATE_114	d__Bacteria;p__Patescibacteria;c__Saccharimonadia;o__Saccharimonadales;f__JACDFO01;g__;s__	95.35	0	59.12	0	107	11688	8199	55560	42.5	90.66
ST	PATE_115	d__Bacteria;p__Patescibacteria;c__Saccharimonadia;o__Saccharimonadales;f__JACDFO01;g__;s__	90.7	2.33	62.61	0.44	58	20349	14431	68844	49.9	90.69
ST	PATE_116	d__Bacteria;p__Patescibacteria;c__Saccharimonadia;o__Saccharimonadales;f__JACDFO01;g__;s__	86.05	0	65.95	0.2	105	10023	6996	27432	51.3	92.87
ST	PATE_117	d__Bacteria;p__Patescibacteria;c__Saccharimonadia;o__Saccharimonadales;f__UBA4665;g__UBA6224;s__	86.05	2.33	66.5	0.09	142	13127	5771	53126	51.7	92.02
ST	PATE_118	d__Bacteria;p__Patescibacteria;c__Saccharimonadia;o__Saccharimonadales;f__JACDFO01;g__JACDFO01;s__	100	0	67.59	0	78	36329	14451	91414	44.5	90.91
ST	PATE_119	d__Bacteria;p__Patescibacteria;c__Saccharimonadia;o__Saccharimonadales;f__UBA4665;g__;s__	62.79	4.65	57.69	4.17	416	2778	2428	10349	51.2	91.34
ST	PATE_120	d__Bacteria;p__Patescibacteria;c__Saccharimonadia;o__Saccharimonadales;f__UBA4665;g__;s__	97.67	0	64.81	0	51	129722	21739	249558	48	88.57
ST	PATE_121	d__Bacteria;p__Patescibacteria;c__Saccharimonadia;o__Saccharimonadales;f__UBA4665;g__;s__	90.7	23.26	77.43	7.82	183	6232	5261	28200	51.5	92.07
ST	PATE_122	d__Bacteria;p__Patescibacteria;c__Saccharimonadia;o__Saccharimonadales;f__UBA4665;g__UBA6224;s__	97.67	20.93	81.42	4.55	244	18914	5723	96322	49.9	89.89
ST	PATE_123	d__Bacteria;p__Patescibacteria;c__Saccharimonadia;o__Saccharimonadales;f__;g__;s__	95.35	2.33	57.18	0	2	580772	308127	580772	38.5	90.39
ST	PATE_124	d__Bacteria;p__Patescibacteria;c__Saccharimonadia;o__Saccharimonadales;f__UBA7683;g__JAGOUG01;s__	90.7	0	56.17	0	7	156638	93490	181414	41	91.56
ST	PATE_125	d__Bacteria;p__Patescibacteria;c__Saccharimonadia;o__Saccharimonadales;f__UBA7683;g__;s__	76.74	2.33	57.14	0	137	6648	5451	20966	48.3	92.63
ST	PATE_126	d__Bacteria;p__Patescibacteria;c__Saccharimonadia;o__Saccharimonadales;f__UBA7683;g__;s__	86.05	4.65	58.87	0.5	84	16280	9928	68247	40.1	89.82
ST	PATE_127	d__Bacteria;p__Patescibacteria;c__Saccharimonadia;o__CAILAD01;f__;g__;s__	100	0	64.41	0.99	176	4713	3668	17164	49.1	89.82
ST	PATE_128	d__Bacteria;p__Patescibacteria;c__Saccharimonadia;o__CAILAD01;f__;g__;s__	86.05	0	65.64	0.93	66	14217	10971	70776	50	88.91
ST	PATE_129	d__Bacteria;p__Patescibacteria;c__Saccharimonadia;o__UBA4664;f__;g__;s__	95.35	0	66.83	4.27	101	11385	7478	27816	49.3	90.86
ST	PATE_130	d__Bacteria;p__Patescibacteria;c__Saccharimonadia;o__CAILAD01;f__BJGX01;g__;s__	97.67	0	69.91	0	76	15009	10205	43812	41.1	91.48
ST	PATE_131	d__Bacteria;p__Patescibacteria;c__UBA1384;o__JACPKC01;f__;g__;s__	90.7	0	71.29	0	56	20199	14365	57078	44.2	92.77
ST	PATE_132	d__Bacteria;p__Patescibacteria;c__WWE3;o__2-01-FULL-39-13;f__JAACPI01;g__;s__	81.4	2.33	59.01	1.02	222	3542	3179	13005	30.2	89.65
ST	PATE_133	d__Bacteria;p__Patescibacteria;c__WWE3;o__UBA101185;f__UBA10185;g__;s__	93.02	2.33	66.6	1.19	152	6963	5516	36070	34.9	93.38
ST	PATE_134	d__Bacteria;p__Patescibacteria;c__WWE3;o__UBA101185;f__;g__;s__	100	0	69.65	1.12	6	520029	152243	520029	38.9	89.77
ST	PATE_135	d__Bacteria;p__Patescibacteria;c__WWE3;o__UBA101185;f__UBA10185;g__;s__	97.67	2.33	72.27	1.12	58	32501	16094	226881	38	93.96
STL	STL-PATE_01	d__Bacteria;p__Patescibacteria;c__ABY1;o__SG8-24;f__2-12-FULL-60-25;g__JAGOUA01;s__	81.4	0	56.93	0	69	20118	14408	54434	49.8	91.18		STL-PATE_01	56.93	0	STL-PATE_01
STL	STL-PATE_02	d__Bacteria;p__Patescibacteria;c__ABY1;o__SG8-24;f__2-12-FULL-60-25;g__CAIKOH01;s__	67.44	0	57.61	0.99	93	10999	8571	35992	50.9	92.79		STL-PATE_02	57.61	0.99	STL-PATE_02
STL	STL-PATE_03	d__Bacteria;p__Patescibacteria;c__ABY1;o__SG8-24;f__2-12-FULL-60-25;g__;s__	34.88	0	57.87	3.37	97	15680	12505	36408	55.4	91.53		STL-PATE_03	57.87	3.37	STL-PATE_03
STL	STL-PATE_04	d__Bacteria;p__Patescibacteria;c__ABY1;o__SG8-24;f__UBA9934;g__JAGORL01;s__	95.35	0	68.23	0	38	35648	25716	72507	48.7	90.3		STL-PATE_04	68.23	0	STL-PATE_04
STL	STL-PATE_05	d__Bacteria;p__Patescibacteria;c__Doudnabacteria;o__UBA920;f__UBA920;g__JAEUSE01;s__	97.67	2.33	68.81	0	24	87417	51810	172426	49.8	87.88		STL-PATE_05	68.81	0	STL-PATE_05
STL	STL-PATE_06	d__Bacteria;p__Patescibacteria;c__JAEDAM01;o__BD1-5;f__JAGOOR01;g__JAGOOR01;s__	97.67	0	66.67	0	27	83347	51591	168484	40.7	92.84		STL-PATE_06	66.67	0	STL-PATE_06
STL	STL-PATE_07	d__Bacteria;p__Patescibacteria;c__Gracilibacteria;o__RBG-16-42-10;f__RBG-16-42-10;g__JAGNZB01;s__	74.42	0	57.65	0	91	12836	10171	37939	40.4	90.7		STL-PATE_07	57.65	0	STL-PATE_07
STL	STL-PATE_08	d__Bacteria;p__Patescibacteria;c__Microgenomatia;o__UBA1406;f__GWC2-37-13;g__;s__	51.16	0	54.31	0	58	30688	19651	64876	41.8	90.47		STL-PATE_08	54.31	0	STL-PATE_08
STL	STL-PATE_09	d__Bacteria;p__Patescibacteria;c__Paceibacteria;o__Paceibacterales;f__Staskawiczbacteraceae;g__2-02-FULL-43-16;s__	100	2.33	63.17	0	38	29450	18353	49301	38.8	87.57		STL-PATE_09	63.17	0	STL-PATE_09
STL	STL-PATE_10	d__Bacteria;p__Patescibacteria;c__Paceibacteria;o__UBA9983_A;f__VEQN01;g__VEQN01;s__	37.21	2.33	58.05	4.31	111	10234	7343	33623	37.7	86.99		STL-PATE_10	58.05	4.31	STL-PATE_10
STL	STL-PATE_11	d__Bacteria;p__Patescibacteria;c__Paceibacteria;o__UBA9983_A;f__UBA1006;g__;s__	46.51	0	58.25	0	114	7163	5739	50384	35.1	88.71		STL-PATE_11	58.25	0	STL-PATE_11
STL	STL-PATE_12	d__Bacteria;p__Patescibacteria;c__Paceibacteria;o__UBA9983_A;f__UBA1006;g__CAIXMG01;s__	93.02	0	64.42	0	41	27575	18452	63520	39.8	91.89		STL-PATE_12	64.42	0	STL-PATE_12
STL	STL-PATE_13	d__Bacteria;p__Patescibacteria;c__Paceibacteria;o__UBA9983_A;f__PALSA-1337;g__C7867-002;s__	90.7	2.33	69.49	0	80	8875	7226	21252	44.5	88.38		STL-PATE_13	69.49	0	STL-PATE_13
STL	STL-PATE_14	d__Bacteria;p__Patescibacteria;c__Paceibacteria;o__UBA9983_A;f__PALSA-1337;g__JAGOVB01;s__	69.77	2.33	61.49	1.12	57	11981	9638	44453	42.8	93.66		STL-PATE_14	61.49	1.12	STL-PATE_14
STL	STL-PATE_15	d__Bacteria;p__Patescibacteria;c__Paceibacteria;o__UBA9983_A;f__UBA5272;g__;s__	41.86	2.33	60.34	0	70	11633	8492	36089	39.3	89.08		STL-PATE_15	60.34	0	STL-PATE_15
STL	STL-PATE_16	d__Bacteria;p__Patescibacteria;c__Paceibacteria;o__UBA9983_A;f__UBA5272;g__UBA11704;s__	100	0	56.16	0	19	48234	33772	75736	41.3	89.21		STL-PATE_16	56.16	0	STL-PATE_16
STL	STL-PATE_17	d__Bacteria;p__Patescibacteria;c__Paceibacteria;o__UBA9983_A;f__UBA5272;g__UBA11704;s__	81.4	4.65	59.43	0	57	11904	9782	29251	42.2	88.41		STL-PATE_17	59.43	0	STL-PATE_17
STL	STL-PATE_18	d__Bacteria;p__Patescibacteria;c__Paceibacteria;o__UBA9983_A;f__UBA9973;g__JAGOQQ01;s__	55.81	2.33	66.07	1.12	87	9579	6964	28365	38	90.45		STL-PATE_18	66.07	1.12	STL-PATE_18
STL	STL-PATE_19	d__Bacteria;p__Patescibacteria;c__Paceibacteria;o__UBA9983_A;f__UBA9973;g__JAGOSH01;s__	88.37	0	74.82	0	54	13768	11035	56981	37.4	91.76		STL-PATE_19	74.82	0	STL-PATE_19
STL	STL-PATE_20	d__Bacteria;p__Patescibacteria;c__Paceibacteria;o__UBA9983_A;f__UBA9973;g__;s__	88.37	0	74.31	0	58	16693	10163	46261	32	89.04		STL-PATE_20	74.31	0	STL-PATE_20
STL	STL-PATE_21	d__Bacteria;p__Patescibacteria;c__Paceibacteria;o__UBA9983_A;f__UBA9973;g__UBA8515;s__	46.51	0	55.73	0	67	9442	7435	33300	38	90.99		STL-PATE_21	55.73	0	STL-PATE_21
STL	STL-PATE_22	d__Bacteria;p__Patescibacteria;c__Saccharimonadia;o__Saccharimonadales;f__CAIOMD01;g__;s__	30.23	0	59.48	0	73	21192	14257	46761	43.9	90.62		STL-PATE_22	59.48	0	STL-PATE_22
STL	STL-PATE_23	d__Bacteria;p__Patescibacteria;c__Saccharimonadia;o__Saccharimonadales;f__CAIOMD01;g__;s__	72.09	0	57.56	0	39	41420	23226	156761	46.7	91.35		STL-PATE_23	57.56	0	STL-PATE_23
STL	STL-PATE_24	d__Bacteria;p__Patescibacteria;c__Saccharimonadia;o__Saccharimonadales;f__UBA2112;g__UBA2112;s__	44.19	0	55.2	0	34	61741	33653	155876	47.1	90.67		STL-PATE_24	55.2	0	STL-PATE_24
STL	STL-PATE_25	d__Bacteria;p__Patescibacteria;c__Saccharimonadia;o__Saccharimonadales;f__UBA2112;g__UBA2112;s__	97.67	0	58.26	0.85	51	31046	21109	88248	47.5	90.31		STL-PATE_25	58.26	0.85	STL-PATE_25
STL	STL-PATE_26	d__Bacteria;p__Patescibacteria;c__Saccharimonadia;o__Saccharimonadales;f__UBA4665;g__RGVC01;s__	41.86	0	62.65	0	99	10320	9003	58411	44.2	93.49		STL-PATE_26	62.65	0	STL-PATE_26
STL	STL-PATE_27	d__Bacteria;p__Patescibacteria;c__Saccharimonadia;o__Saccharimonadales;f__UBA4665;g__RGVC01;s__	27.91	0	59.95	0	80	9526	8569	32328	46.9	89.06		STL-PATE_27	59.95	0	STL-PATE_27
STL	STL-PATE_28	d__Bacteria;p__Patescibacteria;c__Saccharimonadia;o__Saccharimonadales;f__UBA4665;g__RGVC01;s__	69.77	4.65	69.19	1.98	95	17935	12602	72695	44.2	90.79		STL-PATE_28	69.19	1.98	STL-PATE_28
SWH	SWH-PATE_01	d__Bacteria;p__Patescibacteria;c__ABY1;o__BM507;f__UBA917;g__UBA919;s__	93.02	2.33	60.64	0	43	22936	17394	58858	43.7	92.75		SWH-PATE_01	60.64	0	SWH-PATE_01
SWH	SWH-PATE_02	d__Bacteria;p__Patescibacteria;c__ABY1;o__BM507;f__UBA917;g__UBA919;s__	32.56	4.65	51.07	0	94	9133	7404	20837	55.9	91.62		SWH-PATE_02	51.07	0	SWH-PATE_02
SWH	SWH-PATE_03	d__Bacteria;p__Patescibacteria;c__ABY1;o__SG8-24;f__GWF2-40-263;g__;s__	69.77	0	61.81	1.49	80	15894	11855	50488	63.4	91.14		SWH-PATE_03	61.81	1.49	SWH-PATE_03
SWH	SWH-PATE_04	d__Bacteria;p__Patescibacteria;c__Doudnabacteria;o__UBA920;f__UBA920;g__JAEUSE01;s__	88.37	2.33	60.84	0	88	14553	11720	46558	51.6	87.55		SWH-PATE_04	60.84	0	SWH-PATE_04
SWH	SWH-PATE_05	d__Bacteria;p__Patescibacteria;c__Doudnabacteria;o__UBA920;f__UBA920;g__;s__	83.72	2.33	66.79	0	135	7586	5786	25407	35.7	91.08		SWH-PATE_05	66.79	0	SWH-PATE_05
SWH	SWH-PATE_06	d__Bacteria;p__Patescibacteria;c__Doudnabacteria;o__UBA920;f__UBA920;g__;s__	100	18.6	66.28	2.97	66	18965	13345	41635	37.5	89.96		SWH-PATE_06	66.28	2.97	SWH-PATE_06
SWH	SWH-PATE_07	d__Bacteria;p__Patescibacteria;c__JAEDAM01;o__BD1-5;f__JAGOOR01;g__JAGOOR01;s__	48.84	2.33	48.21	0.85	134	7219	5923	24668	40.9	92.62		SWH-PATE_07	48.21	0.85	SWH-PATE_07
SWH	SWH-PATE_08	d__Bacteria;p__Patescibacteria;c__JAEDAM01;o__BD1-5;f__JAGOOR01;g__JAGOOR01;s__	62.79	0	56.54	0	86	16351	13468	69812	41	92.36		SWH-PATE_08	56.54	0	SWH-PATE_08
SWH	SWH-PATE_09	d__Bacteria;p__Patescibacteria;c__Microgenomatia;o__UBA1406;f__GWC2-37-13;g__;s__	93.02	0	70.17	0	57	54812	36075	99636	42.7	91.81		SWH-PATE_09	70.17	0	SWH-PATE_09
SWH	SWH-PATE_10	d__Bacteria;p__Patescibacteria;c__Microgenomatia;o__UBA1406;f__HO2-37-13b;g__2-02-FULL-43-11-A;s__	95.35	0	64.95	1.12	99	13545	10531	47521	39.5	90.41		SWH-PATE_10	64.95	1.12	SWH-PATE_10
SWH	SWH-PATE_11	d__Bacteria;p__Patescibacteria;c__Paceibacteria;o__Moranbacterales;f__UBA1568;g__GCA-016699975;s__	90.7	0	66.06	0.99	122	9825	6943	32284	48.9	90.03		SWH-PATE_11	66.06	0.99	SWH-PATE_11
SWH	SWH-PATE_12	d__Bacteria;p__Patescibacteria;c__Paceibacteria;o__Moranbacterales;f__UBA1568;g__JAGOSP01;s__	76.74	0	58.43	0	146	8037	6685	26894	52	87.3		SWH-PATE_12	58.43	0	SWH-PATE_12
SWH	SWH-PATE_13	d__Bacteria;p__Patescibacteria;c__Paceibacteria;o__UBA9983_A;f__Zambryskibacteraceae;g__;s__	67.44	0	54.81	0	42	22047	15044	73107	40	90.05		SWH-PATE_13	54.81	0	SWH-PATE_13
SWH	SWH-PATE_14	d__Bacteria;p__Patescibacteria;c__Paceibacteria;o__UBA9983_A;f__UBA5272;g__;s__	53.49	0	57.52	1.72	64	25653	13743	60720	38.5	89.57		SWH-PATE_14	57.52	1.72	SWH-PATE_14
SWH	SWH-PATE_15	d__Bacteria;p__Patescibacteria;c__Paceibacteria;o__UBA9983_A;f__VEQN01;g__;s__	88.37	6.98	75.6	2.07	82	14846	9265	47043	37.6	87.14		SWH-PATE_15	75.6	2.07	SWH-PATE_15
SWH	SWH-PATE_16	d__Bacteria;p__Patescibacteria;c__Paceibacteria;o__UBA9983_A;f__UBA1006;g__;s__	97.67	2.33	71.72	1.28	50	19384	14613	53171	37.3	88.98		SWH-PATE_16	71.72	1.28	SWH-PATE_16
SWH	SWH-PATE_17	d__Bacteria;p__Patescibacteria;c__Paceibacteria;o__UBA9983_A;f__CAIRYW01;g__;s__	74.42	2.33	73.56	0	50	19944	14485	51851	40.9	91.41		SWH-PATE_17	73.56	0	SWH-PATE_17
SWH	SWH-PATE_18	d__Bacteria;p__Patescibacteria;c__Paceibacteria;o__UBA9983_A;f__UBA5272;g__UBA11704;s__	53.49	0	57.22	0	89	7101	6234	21015	43.2	88.01		SWH-PATE_18	57.22	0	SWH-PATE_18
SWH	SWH-PATE_19	d__Bacteria;p__Patescibacteria;c__Paceibacteria;o__UBA9983_A;f__UBA5272;g__UBA11704;s__	51.16	0	59.3	0	65	19214	13162	34177	42.7	88.67		SWH-PATE_19	59.3	0	SWH-PATE_19
SWH	SWH-PATE_20	d__Bacteria;p__Patescibacteria;c__Paceibacteria;o__UBA9983_A;f__UBA5272;g__UBA11704;s__	53.49	0	59.58	3.45	55	15347	10171	32172	42.5	88.62		SWH-PATE_20	59.58	3.45	SWH-PATE_20
SWH	SWH-PATE_21	d__Bacteria;p__Patescibacteria;c__Paceibacteria;o__UBA9983_A;f__UBA5272;g__UBA11704;s__	65.12	2.33	72.94	6.03	96	13198	8766	41949	37.4	86.83		SWH-PATE_21	72.94	6.03	SWH-PATE_21
SWH	SWH-PATE_22	d__Bacteria;p__Patescibacteria;c__Paceibacteria;o__UBA9983_A;f__UBA9973;g__;s__	65.12	0	77.95	0	39	27756	17244	122800	37.5	89.88		SWH-PATE_22	77.95	0	SWH-PATE_22
SWH	SWH-PATE_23	d__Bacteria;p__Patescibacteria;c__Paceibacteria;o__UBA9983_A;f__UBA9973;g__;s__	100	13.95	71.61	2.69	64	15551	10886	45090	38.2	90.82		SWH-PATE_23	71.61	2.69	SWH-PATE_23
SWH	SWH-PATE_24	d__Bacteria;p__Patescibacteria;c__Paceibacteria;o__UBA9983_A;f__UBA9973;g__JAGOSH01;s__	93.02	0	78.74	0	84	25900	11949	103159	31.8	86.98		SWH-PATE_24	78.74	0	SWH-PATE_24
SWH	SWH-PATE_25	d__Bacteria;p__Patescibacteria;c__Paceibacteria;o__UBA9983_A;f__UBA9973;g__UBA8515;s__	72.09	2.33	63.27	1.69	49	23979	14275	106207	37.5	91.12		SWH-PATE_25	63.27	1.69	SWH-PATE_25
SWH	SWH-PATE_26	d__Bacteria;p__Patescibacteria;c__Paceibacteria;o__UBA9983_A;f__UBA9973;g__;s__	93.02	2.33	74.36	0.31	69	13556	10468	43431	33.9	90.28		SWH-PATE_26	74.36	0.31	SWH-PATE_26
SWH	SWH-PATE_27	d__Bacteria;p__Patescibacteria;c__Saccharimonadia;o__Saccharimonadales;f__CAIOMD01;g__JAGORN01;s__	67.44	4.65	61.38	0	81	14805	11462	42853	38.6	90.11		SWH-PATE_27	61.38	0	SWH-PATE_27
SWH	SWH-PATE_28	d__Bacteria;p__Patescibacteria;c__Saccharimonadia;o__Saccharimonadales;f__2-12-FULL-41-12;g__;s__	88.37	2.33	67.42	1.31	55	16153	13023	68590	40.2	89.33		SWH-PATE_28	67.42	1.31	SWH-PATE_28
SWH	SWH-PATE_29	d__Bacteria;p__Patescibacteria;c__Saccharimonadia;o__Saccharimonadales;f__UBA1020;g__;s__	97.67	0	70.04	0.85	31	50268	35667	111886	48.3	92.38		SWH-PATE_29	70.04	0.85	SWH-PATE_29
SWH	SWH-PATE_30	d__Bacteria;p__Patescibacteria;c__Saccharimonadia;o__Saccharimonadales;f__UBA2112;g__UBA2112;s__	51.16	0	54.55	2.25	81	13114	9575	28014	49.7	90.11		SWH-PATE_30	54.55	2.25	SWH-PATE_30
SWH	SWH-PATE_31	d__Bacteria;p__Patescibacteria;c__Saccharimonadia;o__Saccharimonadales;f__UBA4665;g__;s__	46.51	0	56.03	0	103	15358	10677	36549	50.9	89.55		SWH-PATE_31	56.03	0	SWH-PATE_31

## Sheet: Table S3 ANI comparison
Table S3. Pairwise ANI analysis of all studied CPR MAGs in the present study.
PATE_84
SWH-PATE_18	NA
PATE_109	NA	NA
PATE_96	NA	NA	NA
PATE_72	NA	NA	NA	NA
SWH-PATE_31	NA	NA	NA	NA	NA
SWH-PATE_03	NA	NA	NA	NA	NA	NA
PATE_70	NA	NA	NA	NA	NA	NA	NA
PATE_87	NA	NA	NA	NA	NA	NA	NA	NA
STL-PATE_12	NA	NA	NA	NA	NA	NA	NA	NA	NA
PATE_115	NA	NA	NA	NA	NA	NA	NA	NA	NA	NA
PATE_47	NA	NA	NA	NA	NA	NA	NA	NA	NA	NA	NA
PATE_33	NA	NA	NA	NA	NA	NA	NA	NA	NA	NA	NA	NA
STL-PATE_01	NA	NA	NA	NA	NA	NA	NA	NA	NA	NA	NA	NA	NA
PATE_31	NA	NA	NA	NA	NA	NA	NA	NA	NA	NA	NA	NA	NA	NA
PATE_55	NA	NA	NA	NA	NA	NA	NA	NA	NA	NA	NA	NA	NA	NA	NA
PATE_133	NA	NA	NA	NA	NA	NA	NA	NA	NA	NA	NA	NA	NA	NA	NA	NA
SWH-PATE_30	NA	NA	NA	NA	NA	NA	NA	NA	NA	NA	NA	NA	NA	NA	NA	NA	NA
PATE_122	NA	NA	NA	NA	NA	NA	NA	NA	NA	NA	NA	NA	NA	NA	NA	NA	NA	NA
SWH-PATE_20	NA	NA	NA	NA	NA	NA	NA	NA	NA	NA	NA	NA	NA	NA	NA	NA	NA	NA	NA
PATE_32	NA	NA	NA	NA	NA	NA	NA	NA	NA	NA	NA	NA	NA	NA	NA	NA	NA	NA	NA	NA
SWH-PATE_07	NA	NA	NA	NA	NA	NA	NA	NA	NA	NA	NA	NA	NA	NA	NA	NA	NA	NA	NA	NA	NA
PATE_63	NA	NA	NA	NA	NA	NA	NA	NA	NA	NA	NA	NA	NA	NA	NA	NA	NA	NA	NA	NA	NA	NA
PATE_100	NA	NA	NA	NA	NA	NA	NA	NA	NA	NA	NA	NA	NA	NA	NA	NA	NA	NA	NA	NA	NA	NA	NA
PATE_28	NA	NA	NA	NA	NA	NA	NA	NA	NA	NA	NA	NA	NA	NA	NA	NA	NA	NA	NA	NA	NA	NA	NA	NA
PATE_39	NA	NA	NA	NA	NA	NA	NA	NA	NA	NA	NA	NA	NA	NA	NA	NA	NA	NA	NA	NA	NA	NA	NA	NA	NA
PATE_61	NA	NA	NA	NA	NA	NA	NA	NA	NA	NA	NA	NA	NA	NA	NA	NA	NA	NA	NA	NA	NA	NA	NA	NA	NA	NA
PATE_114	NA	NA	NA	NA	NA	NA	NA	NA	NA	NA	NA	NA	NA	NA	NA	NA	NA	NA	NA	NA	NA	NA	NA	NA	NA	NA	NA
PATE_76	NA	NA	NA	NA	NA	NA	NA	NA	NA	NA	NA	NA	NA	NA	NA	NA	NA	NA	NA	NA	NA	NA	NA	NA	NA	NA	NA	NA
PATE_03	NA	NA	NA	NA	NA	NA	NA	NA	NA	NA	NA	NA	NA	NA	NA	NA	NA	NA	NA	NA	NA	NA	NA	NA	NA	NA	NA	NA	NA
PATE_48	NA	NA	NA	NA	NA	NA	NA	NA	NA	NA	NA	80.7619	NA	NA	NA	NA	NA	NA	NA	NA	NA	NA	NA	NA	NA	NA	NA	NA	NA	NA
PATE_06	NA	NA	NA	NA	NA	NA	NA	NA	NA	NA	NA	NA	NA	NA	NA	NA	NA	NA	NA	NA	NA	NA	NA	NA	NA	NA	NA	NA	NA	NA	NA
PATE_67	NA	NA	NA	NA	NA	NA	NA	NA	NA	NA	NA	NA	NA	NA	NA	NA	NA	NA	NA	NA	NA	NA	NA	NA	NA	NA	NA	NA	NA	NA	NA	NA
PATE_86	98.46	NA	NA	NA	NA	NA	NA	NA	NA	NA	NA	NA	NA	NA	NA	NA	NA	NA	NA	NA	NA	NA	NA	NA	NA	NA	NA	NA	NA	NA	NA	NA	NA
SWH-PATE_21	NA	NA	NA	NA	NA	NA	NA	NA	NA	NA	NA	NA	NA	NA	NA	NA	NA	NA	NA	NA	NA	NA	NA	NA	NA	NA	NA	NA	NA	NA	NA	NA	NA	NA
PATE_02	NA	NA	NA	NA	NA	NA	NA	NA	NA	NA	NA	NA	NA	NA	NA	NA	NA	NA	NA	NA	NA	NA	NA	NA	NA	NA	NA	NA	NA	NA	NA	NA	NA	NA	NA
PATE_68	NA	NA	NA	NA	NA	NA	NA	NA	NA	NA	NA	NA	NA	NA	NA	NA	NA	NA	NA	NA	NA	NA	NA	NA	NA	NA	NA	NA	NA	NA	NA	NA	NA	NA	NA	NA
PATE_90	NA	NA	NA	NA	NA	NA	NA	NA	NA	NA	NA	NA	NA	NA	NA	NA	NA	NA	NA	NA	NA	NA	NA	NA	NA	NA	NA	NA	NA	NA	NA	NA	NA	NA	NA	NA	NA
PATE_36	NA	NA	NA	NA	NA	NA	NA	NA	NA	NA	NA	NA	NA	NA	NA	NA	NA	NA	NA	NA	NA	NA	NA	NA	NA	NA	NA	NA	NA	NA	NA	NA	NA	NA	NA	NA	NA	NA
PATE_111	NA	NA	96.8596	NA	NA	NA	NA	NA	NA	NA	NA	NA	NA	NA	NA	NA	NA	NA	NA	NA	NA	NA	NA	NA	NA	NA	NA	NA	NA	NA	NA	NA	NA	NA	NA	NA	NA	NA	NA
PATE_09	NA	NA	NA	NA	NA	NA	NA	NA	NA	NA	NA	NA	NA	NA	NA	NA	NA	NA	NA	NA	NA	NA	NA	NA	NA	NA	NA	NA	NA	NA	NA	98.2855	NA	NA	NA	NA	NA	NA	NA	NA
SWH-PATE_29	NA	NA	NA	NA	NA	NA	NA	NA	NA	NA	NA	NA	NA	NA	NA	NA	NA	NA	NA	NA	NA	NA	NA	NA	NA	NA	NA	NA	NA	NA	NA	NA	NA	NA	NA	NA	NA	NA	NA	NA	NA
PATE_81	NA	NA	NA	NA	NA	NA	NA	NA	NA	NA	NA	NA	NA	NA	NA	NA	NA	NA	NA	NA	NA	NA	NA	NA	NA	NA	NA	NA	NA	NA	NA	NA	NA	NA	NA	NA	NA	NA	NA	NA	NA	NA
SWH-PATE_06	NA	NA	NA	NA	NA	NA	NA	NA	NA	NA	NA	NA	NA	NA	NA	NA	NA	NA	NA	NA	NA	NA	NA	NA	NA	NA	NA	NA	NA	NA	NA	NA	NA	NA	NA	NA	NA	NA	NA	NA	NA	NA	NA
PATE_30	NA	NA	NA	NA	NA	NA	NA	NA	NA	NA	NA	NA	NA	NA	NA	NA	NA	NA	NA	NA	NA	NA	NA	NA	NA	NA	NA	NA	NA	NA	NA	NA	NA	NA	NA	NA	NA	NA	NA	NA	NA	NA	NA	NA
PATE_108	NA	NA	NA	NA	NA	NA	NA	NA	NA	NA	NA	NA	NA	NA	NA	NA	NA	NA	NA	NA	NA	NA	NA	NA	NA	NA	NA	NA	NA	NA	NA	NA	NA	NA	NA	NA	NA	NA	NA	NA	NA	NA	NA	NA	NA
STL-PATE_03	NA	NA	NA	NA	NA	NA	NA	NA	NA	NA	NA	NA	NA	NA	NA	NA	NA	NA	NA	NA	NA	NA	NA	NA	NA	NA	NA	NA	NA	NA	NA	NA	NA	NA	NA	NA	NA	NA	NA	NA	NA	NA	NA	NA	NA	NA
PATE_79	NA	NA	NA	NA	NA	NA	NA	NA	NA	NA	NA	NA	NA	NA	NA	NA	NA	NA	NA	NA	NA	NA	NA	NA	NA	NA	NA	NA	NA	NA	NA	NA	NA	NA	NA	NA	NA	NA	NA	NA	NA	NA	NA	NA	NA	NA	NA
PATE_73	NA	NA	NA	NA	NA	NA	NA	NA	NA	NA	NA	NA	NA	NA	NA	NA	NA	NA	NA	NA	NA	NA	NA	NA	NA	NA	NA	NA	NA	NA	NA	NA	NA	NA	NA	NA	NA	NA	NA	NA	NA	NA	NA	NA	NA	NA	NA	NA
STL-PATE_25	NA	NA	NA	NA	NA	NA	NA	NA	NA	NA	NA	NA	NA	NA	NA	NA	NA	NA	NA	NA	NA	NA	NA	NA	NA	NA	NA	NA	NA	NA	NA	NA	NA	NA	NA	NA	NA	NA	NA	NA	NA	NA	NA	NA	NA	NA	NA	NA	NA
PATE_123	NA	NA	NA	NA	NA	NA	NA	NA	NA	NA	NA	NA	NA	NA	NA	NA	NA	NA	NA	NA	NA	NA	NA	NA	NA	NA	NA	NA	NA	NA	NA	NA	NA	NA	NA	NA	NA	NA	NA	NA	NA	NA	NA	NA	NA	NA	NA	NA	NA
SWH-PATE_10	NA	NA	NA	NA	NA	NA	NA	NA	NA	NA	NA	NA	NA	NA	NA	NA	NA	NA	NA	NA	NA	NA	NA	NA	NA	NA	NA	NA	NA	NA	NA	NA	NA	NA	NA	NA	NA	NA	NA	NA	NA	NA	NA	NA	NA	NA	NA	NA	NA
PATE_99	NA	NA	NA	NA	NA	NA	NA	NA	NA	NA	NA	NA	NA	NA	NA	NA	NA	NA	NA	NA	NA	NA	NA	NA	NA	NA	NA	NA	NA	NA	NA	NA	NA	NA	NA	NA	NA	NA	NA	NA	NA	NA	NA	NA	NA	NA	NA	NA	NA
PATE_92	NA	NA	NA	NA	NA	NA	NA	NA	NA	NA	NA	NA	NA	NA	NA	NA	NA	NA	NA	NA	NA	NA	NA	NA	NA	NA	NA	NA	NA	NA	NA	NA	NA	NA	NA	NA	NA	96.8925	NA	NA	NA	NA	NA	NA	NA	NA	NA	NA	NA
PATE_135	NA	NA	NA	NA	NA	NA	NA	NA	NA	NA	NA	NA	NA	NA	NA	NA	NA	NA	NA	NA	NA	NA	NA	NA	NA	NA	NA	NA	NA	NA	NA	NA	NA	NA	NA	NA	NA	NA	NA	NA	NA	NA	NA	NA	NA	NA	NA	NA	NA
PATE_20	NA	NA	NA	NA	NA	NA	NA	NA	NA	NA	NA	NA	NA	NA	NA	NA	NA	NA	NA	NA	NA	NA	NA	NA	NA	NA	NA	NA	NA	NA	NA	NA	NA	NA	NA	NA	NA	NA	NA	NA	NA	NA	NA	NA	NA	NA	NA	NA	NA
PATE_130	NA	NA	NA	NA	NA	NA	NA	NA	NA	NA	NA	NA	NA	NA	NA	NA	NA	NA	NA	NA	NA	NA	NA	NA	NA	NA	NA	NA	NA	NA	NA	NA	NA	NA	NA	NA	NA	NA	NA	NA	NA	NA	NA	NA	NA	NA	NA	NA	NA
PATE_124	NA	NA	NA	NA	NA	NA	NA	NA	NA	NA	NA	NA	NA	NA	NA	NA	NA	NA	NA	NA	NA	NA	NA	NA	NA	NA	NA	NA	NA	NA	NA	NA	NA	NA	NA	NA	NA	NA	NA	NA	NA	NA	NA	NA	NA	NA	NA	NA	NA
PATE_54	NA	NA	NA	NA	NA	NA	NA	NA	NA	NA	NA	NA	NA	NA	NA	NA	NA	NA	NA	NA	NA	NA	NA	NA	NA	NA	NA	NA	NA	NA	NA	NA	NA	NA	NA	NA	NA	NA	NA	NA	NA	NA	NA	NA	NA	NA	NA	NA	NA
PATE_45	NA	NA	NA	NA	NA	NA	NA	NA	NA	NA	NA	NA	NA	NA	NA	NA	NA	NA	NA	NA	NA	NA	NA	NA	NA	NA	NA	NA	NA	NA	NA	NA	NA	NA	NA	NA	NA	NA	NA	NA	NA	NA	NA	NA	NA	NA	NA	NA	NA
PATE_131	NA	NA	NA	NA	NA	NA	NA	NA	NA	NA	NA	NA	NA	NA	NA	NA	NA	NA	NA	NA	NA	NA	NA	NA	NA	NA	NA	NA	NA	NA	NA	NA	NA	NA	NA	NA	NA	NA	NA	NA	NA	NA	NA	NA	NA	NA	NA	NA	NA
STL-PATE_22	NA	NA	NA	NA	NA	NA	NA	NA	NA	NA	NA	NA	NA	NA	NA	NA	NA	NA	NA	NA	NA	NA	NA	NA	NA	NA	NA	NA	NA	NA	NA	NA	NA	NA	NA	NA	NA	NA	NA	NA	NA	NA	NA	NA	NA	NA	NA	NA	NA
SWH-PATE_14	NA	NA	NA	NA	NA	NA	NA	NA	NA	NA	NA	NA	NA	NA	NA	NA	NA	NA	NA	NA	NA	NA	NA	NA	NA	NA	NA	NA	NA	NA	NA	NA	NA	NA	NA	NA	NA	NA	NA	NA	NA	NA	NA	NA	NA	NA	NA	NA	NA
PATE_38	NA	NA	NA	NA	NA	NA	NA	NA	NA	NA	NA	NA	NA	NA	NA	NA	NA	NA	NA	NA	NA	NA	NA	NA	NA	NA	NA	NA	NA	NA	NA	NA	NA	NA	NA	NA	NA	NA	NA	NA	NA	NA	NA	NA	NA	NA	NA	NA	NA
PATE_69	NA	NA	NA	NA	NA	NA	NA	NA	NA	NA	NA	NA	NA	NA	NA	NA	NA	NA	NA	NA	NA	NA	NA	NA	NA	NA	NA	NA	NA	NA	NA	NA	NA	NA	NA	NA	NA	NA	NA	NA	NA	NA	NA	NA	NA	NA	NA	NA	NA
PATE_13	NA	NA	NA	NA	NA	NA	NA	NA	NA	NA	NA	NA	NA	NA	NA	NA	NA	NA	NA	NA	NA	NA	NA	NA	NA	NA	NA	NA	NA	NA	NA	NA	NA	NA	NA	NA	NA	NA	NA	NA	NA	NA	NA	NA	NA	NA	NA	NA	NA
STL-PATE_26	NA	NA	NA	NA	NA	NA	NA	NA	NA	NA	NA	NA	NA	NA	NA	NA	NA	NA	NA	NA	NA	NA	NA	NA	NA	NA	NA	NA	NA	NA	NA	NA	NA	NA	NA	NA	NA	NA	NA	NA	NA	NA	NA	NA	NA	NA	NA	NA	NA
PATE_132	NA	NA	NA	NA	NA	NA	NA	NA	NA	NA	NA	NA	NA	NA	NA	NA	NA	NA	NA	NA	NA	NA	NA	NA	NA	NA	NA	NA	NA	NA	NA	NA	NA	NA	NA	NA	NA	NA	NA	NA	NA	NA	NA	NA	NA	NA	NA	NA	NA
PATE_75	NA	NA	NA	NA	92.0388	NA	NA	NA	NA	NA	NA	NA	NA	NA	NA	NA	NA	NA	NA	NA	NA	NA	NA	NA	NA	NA	NA	NA	NA	NA	NA	NA	NA	NA	NA	NA	NA	NA	NA	NA	NA	NA	NA	NA	NA	NA	NA	NA	NA
STL-PATE_19	NA	NA	NA	NA	NA	NA	NA	NA	NA	NA	NA	NA	NA	NA	NA	NA	NA	NA	NA	NA	NA	NA	NA	NA	NA	NA	NA	NA	NA	NA	NA	NA	NA	NA	NA	NA	NA	NA	NA	NA	NA	NA	NA	NA	NA	NA	NA	NA	NA
PATE_126	NA	NA	NA	NA	NA	NA	NA	NA	NA	NA	NA	NA	NA	NA	NA	NA	NA	NA	NA	NA	NA	NA	NA	NA	NA	NA	NA	NA	NA	NA	NA	NA	NA	NA	NA	NA	NA	NA	NA	NA	NA	NA	NA	NA	NA	NA	NA	NA	NA
STL-PATE_10	NA	NA	NA	NA	NA	NA	NA	NA	NA	NA	NA	NA	NA	NA	NA	NA	NA	NA	NA	NA	NA	NA	NA	NA	NA	NA	NA	NA	NA	NA	NA	NA	NA	NA	NA	NA	NA	NA	NA	NA	NA	NA	NA	NA	NA	NA	NA	NA	NA
PATE_14	NA	NA	NA	NA	NA	NA	NA	NA	NA	NA	NA	NA	NA	NA	NA	NA	NA	NA	NA	NA	NA	NA	NA	NA	NA	NA	NA	NA	NA	NA	NA	NA	NA	NA	NA	NA	NA	NA	NA	NA	NA	NA	NA	NA	NA	NA	NA	NA	NA
PATE_50	NA	NA	NA	NA	NA	NA	NA	NA	NA	NA	NA	NA	NA	NA	NA	NA	NA	NA	NA	NA	NA	NA	NA	NA	NA	NA	83.6851	NA	NA	NA	NA	NA	NA	NA	NA	NA	NA	NA	NA	NA	NA	NA	NA	NA	NA	NA	NA	NA	NA
SWH-PATE_28	NA	NA	NA	NA	NA	NA	NA	NA	NA	NA	NA	NA	NA	NA	NA	NA	NA	NA	NA	NA	NA	NA	NA	NA	NA	NA	NA	NA	NA	NA	NA	NA	NA	NA	NA	NA	NA	NA	NA	NA	NA	NA	NA	NA	NA	NA	NA	NA	NA
PATE_88	NA	NA	NA	NA	NA	NA	NA	NA	NA	NA	NA	NA	NA	NA	NA	NA	NA	NA	NA	NA	NA	NA	NA	NA	NA	NA	NA	NA	NA	NA	NA	NA	NA	NA	NA	NA	NA	NA	NA	NA	NA	NA	NA	NA	NA	NA	NA	NA	NA
STL-PATE_04	NA	NA	NA	NA	NA	NA	NA	NA	NA	NA	NA	NA	NA	NA	NA	NA	NA	NA	NA	NA	NA	NA	NA	NA	NA	NA	NA	NA	NA	NA	NA	NA	NA	NA	NA	NA	NA	NA	NA	NA	NA	NA	NA	NA	NA	NA	NA	NA	NA
PATE_58	NA	NA	NA	NA	NA	NA	NA	NA	NA	NA	NA	NA	NA	NA	NA	NA	NA	NA	NA	NA	NA	NA	NA	NA	NA	NA	NA	NA	NA	NA	NA	NA	NA	NA	NA	NA	NA	NA	NA	NA	NA	NA	NA	NA	NA	NA	NA	NA	NA
PATE_12	NA	NA	NA	NA	NA	NA	NA	NA	NA	NA	NA	NA	NA	NA	NA	NA	NA	NA	NA	NA	NA	NA	NA	NA	NA	NA	NA	NA	NA	NA	NA	NA	NA	NA	NA	NA	NA	NA	NA	NA	NA	NA	NA	NA	NA	NA	NA	NA	NA
PATE_77	NA	NA	NA	NA	NA	NA	NA	NA	NA	NA	NA	NA	NA	NA	NA	NA	NA	NA	NA	NA	NA	NA	NA	NA	NA	NA	NA	NA	NA	NA	NA	NA	NA	NA	NA	NA	NA	NA	NA	NA	NA	NA	NA	NA	NA	NA	NA	NA	NA
PATE_118	NA	NA	NA	NA	NA	NA	NA	NA	NA	NA	NA	NA	NA	NA	NA	NA	NA	NA	NA	NA	NA	NA	NA	NA	NA	NA	NA	NA	NA	NA	NA	NA	NA	NA	NA	NA	NA	NA	NA	NA	NA	NA	NA	NA	NA	NA	NA	NA	NA
STL-PATE_20	NA	NA	NA	NA	NA	NA	NA	NA	NA	NA	NA	NA	NA	NA	NA	NA	NA	NA	NA	NA	NA	NA	NA	NA	NA	NA	NA	NA	NA	NA	NA	NA	NA	NA	NA	NA	NA	NA	NA	NA	NA	NA	NA	NA	NA	NA	NA	NA	NA
PATE_110	NA	NA	NA	NA	NA	NA	NA	NA	NA	NA	NA	NA	NA	NA	NA	NA	NA	NA	NA	NA	NA	NA	NA	NA	NA	NA	NA	NA	NA	NA	NA	NA	NA	NA	NA	NA	NA	NA	NA	NA	NA	NA	NA	NA	NA	NA	NA	NA	NA
STL-PATE_07	NA	NA	NA	NA	NA	NA	NA	NA	NA	NA	NA	NA	NA	NA	NA	NA	NA	NA	NA	NA	NA	NA	NA	NA	NA	NA	NA	NA	NA	NA	NA	NA	NA	NA	NA	NA	NA	NA	NA	NA	NA	NA	NA	NA	NA	NA	NA	NA	NA
SWH-PATE_01	NA	NA	NA	NA	NA	NA	NA	NA	NA	NA	NA	NA	NA	NA	NA	NA	NA	NA	NA	NA	NA	NA	NA	NA	NA	NA	NA	NA	NA	NA	NA	NA	NA	NA	NA	NA	NA	NA	NA	NA	NA	NA	NA	NA	NA	NA	NA	NA	NA
PATE_08	NA	NA	NA	NA	NA	NA	NA	NA	NA	NA	NA	NA	NA	NA	NA	NA	NA	NA	NA	NA	NA	NA	NA	NA	NA	NA	NA	NA	NA	NA	NA	97.8331	NA	NA	NA	NA	NA	NA	NA	NA	98.5402	NA	NA	NA	NA	NA	NA	NA	NA
SWH-PATE_09	NA	NA	NA	NA	NA	NA	NA	NA	NA	NA	NA	NA	NA	NA	NA	NA	NA	NA	NA	NA	NA	NA	NA	NA	NA	NA	NA	NA	NA	NA	NA	NA	NA	NA	NA	NA	NA	NA	NA	NA	NA	NA	NA	NA	NA	NA	NA	NA	NA
PATE_22	NA	NA	NA	NA	NA	NA	NA	NA	NA	NA	NA	NA	NA	NA	NA	NA	NA	NA	NA	NA	NA	NA	NA	NA	NA	NA	NA	NA	NA	NA	NA	NA	NA	NA	NA	NA	NA	NA	NA	NA	NA	NA	NA	NA	NA	NA	NA	NA	NA
STL-PATE_16	NA	NA	NA	NA	NA	NA	NA	NA	NA	NA	NA	NA	NA	NA	NA	NA	NA	NA	NA	NA	NA	NA	NA	NA	NA	NA	NA	NA	NA	NA	NA	NA	NA	NA	NA	NA	NA	NA	NA	NA	NA	NA	NA	NA	NA	NA	NA	NA	NA
PATE_101	NA	NA	NA	NA	NA	NA	NA	NA	NA	NA	NA	NA	NA	NA	NA	NA	NA	NA	NA	NA	NA	NA	NA	80.9812	NA	NA	NA	NA	NA	NA	NA	NA	NA	NA	NA	NA	NA	NA	NA	NA	NA	NA	NA	NA	NA	NA	NA	NA	NA
STL-PATE_18	NA	NA	NA	NA	NA	NA	NA	NA	NA	NA	NA	NA	NA	NA	NA	NA	NA	NA	NA	NA	NA	NA	NA	NA	NA	NA	NA	NA	NA	NA	NA	NA	NA	NA	NA	NA	NA	NA	NA	NA	NA	NA	NA	NA	NA	NA	NA	NA	NA
PATE_43	NA	NA	NA	NA	NA	NA	NA	NA	NA	NA	NA	NA	NA	NA	NA	NA	NA	NA	NA	NA	NA	NA	NA	NA	NA	NA	NA	NA	NA	NA	NA	NA	NA	NA	NA	NA	NA	NA	NA	NA	NA	NA	NA	NA	NA	NA	NA	NA	NA
SWH-PATE_05	NA	NA	NA	NA	NA	NA	NA	NA	NA	NA	NA	NA	NA	NA	NA	NA	NA	NA	NA	NA	NA	NA	NA	NA	NA	NA	NA	NA	NA	NA	NA	NA	NA	NA	NA	NA	NA	NA	NA	NA	NA	NA	NA	NA	NA	NA	NA	NA	NA
PATE_66	NA	NA	NA	NA	NA	NA	NA	NA	NA	NA	NA	NA	NA	NA	NA	NA	NA	NA	NA	NA	NA	NA	NA	NA	NA	NA	NA	NA	NA	NA	NA	NA	NA	NA	NA	NA	NA	NA	NA	NA	NA	NA	NA	NA	NA	NA	NA	NA	NA
STL-PATE_17	NA	NA	NA	NA	NA	NA	NA	NA	NA	NA	NA	NA	NA	NA	NA	NA	NA	NA	NA	NA	NA	NA	NA	NA	NA	NA	NA	NA	NA	NA	NA	NA	NA	NA	NA	NA	NA	NA	NA	NA	NA	NA	NA	NA	NA	NA	NA	NA	NA
PATE_57	NA	NA	NA	NA	NA	NA	NA	NA	NA	NA	NA	NA	NA	NA	NA	NA	NA	NA	NA	NA	NA	NA	NA	NA	NA	NA	NA	NA	NA	NA	NA	NA	NA	NA	NA	NA	NA	NA	NA	NA	NA	NA	NA	NA	NA	NA	NA	NA	NA
PATE_127	NA	NA	NA	NA	NA	NA	NA	NA	NA	NA	NA	NA	NA	NA	NA	NA	NA	NA	NA	NA	NA	NA	NA	NA	NA	NA	NA	NA	NA	NA	NA	NA	NA	NA	NA	NA	NA	NA	NA	NA	NA	NA	NA	NA	NA	NA	NA	NA	NA
PATE_107	NA	NA	NA	NA	NA	NA	NA	NA	NA	NA	NA	NA	NA	NA	NA	NA	NA	NA	NA	NA	NA	NA	NA	NA	NA	NA	NA	NA	NA	NA	NA	NA	NA	NA	NA	NA	NA	NA	NA	NA	NA	NA	NA	NA	NA	NA	NA	NA	NA
SWH-PATE_23	NA	NA	NA	NA	NA	NA	NA	NA	NA	NA	NA	NA	NA	NA	NA	NA	NA	NA	NA	NA	NA	NA	NA	NA	NA	NA	NA	NA	NA	NA	NA	NA	NA	NA	NA	NA	NA	NA	NA	NA	NA	NA	NA	NA	NA	NA	NA	NA	NA
PATE_05	NA	NA	NA	NA	NA	NA	NA	NA	NA	NA	NA	NA	NA	NA	NA	NA	NA	NA	NA	NA	NA	NA	NA	NA	NA	NA	NA	NA	NA	NA	NA	NA	NA	NA	NA	NA	NA	NA	NA	NA	NA	NA	NA	NA	NA	NA	NA	NA	NA
STL-PATE_27	NA	NA	NA	NA	NA	NA	NA	NA	NA	NA	NA	NA	NA	NA	NA	NA	NA	NA	NA	NA	NA	NA	NA	NA	NA	NA	NA	NA	NA	NA	NA	NA	NA	NA	NA	NA	NA	NA	NA	NA	NA	NA	NA	NA	NA	NA	NA	NA	NA
PATE_49	NA	NA	NA	NA	NA	NA	NA	NA	NA	NA	NA	NA	NA	NA	NA	NA	NA	NA	NA	NA	NA	NA	NA	NA	NA	NA	NA	NA	NA	NA	NA	NA	NA	NA	NA	NA	NA	NA	NA	NA	NA	NA	NA	NA	NA	NA	NA	NA	NA
STL-PATE_13	NA	NA	NA	NA	NA	NA	NA	NA	NA	NA	NA	NA	NA	NA	NA	NA	NA	NA	NA	NA	NA	NA	NA	NA	NA	NA	NA	NA	NA	NA	NA	NA	NA	NA	NA	NA	NA	NA	NA	NA	NA	NA	NA	NA	NA	NA	NA	NA	NA
STL-PATE_15	NA	NA	NA	NA	NA	NA	NA	NA	NA	NA	NA	NA	NA	NA	NA	NA	NA	NA	NA	NA	NA	NA	NA	NA	NA	NA	NA	NA	NA	NA	NA	NA	NA	NA	NA	NA	NA	NA	NA	NA	NA	NA	NA	NA	NA	NA	NA	NA	NA
PATE_41	NA	NA	NA	NA	NA	NA	NA	NA	NA	NA	NA	NA	NA	NA	NA	NA	NA	NA	NA	NA	NA	NA	NA	NA	NA	NA	NA	NA	NA	NA	NA	NA	NA	NA	NA	NA	NA	NA	NA	NA	NA	NA	NA	NA	NA	NA	NA	NA	NA
PATE_23	NA	NA	NA	NA	NA	NA	NA	NA	NA	NA	NA	NA	NA	NA	NA	NA	NA	NA	NA	NA	NA	NA	NA	NA	NA	NA	NA	NA	NA	NA	NA	NA	NA	NA	NA	NA	NA	NA	NA	NA	NA	NA	NA	NA	NA	NA	NA	NA	NA
PATE_106	NA	NA	NA	NA	NA	NA	NA	NA	NA	NA	NA	NA	NA	NA	NA	NA	NA	NA	NA	NA	NA	NA	NA	NA	NA	NA	NA	NA	NA	NA	NA	NA	NA	NA	NA	NA	NA	NA	NA	NA	NA	NA	NA	NA	NA	NA	NA	NA	NA
PATE_59	NA	NA	NA	NA	NA	NA	NA	NA	NA	NA	NA	NA	NA	NA	NA	NA	NA	NA	NA	NA	NA	NA	NA	NA	NA	NA	NA	NA	NA	NA	NA	NA	NA	NA	NA	NA	NA	NA	NA	NA	NA	NA	NA	NA	NA	NA	NA	NA	NA
PATE_53	NA	NA	NA	NA	NA	NA	NA	NA	NA	NA	NA	NA	NA	NA	NA	79.5202	NA	NA	NA	NA	NA	NA	NA	NA	NA	NA	NA	NA	NA	NA	NA	NA	NA	NA	NA	NA	NA	NA	NA	NA	NA	NA	NA	NA	NA	NA	NA	NA	NA
PATE_17	NA	NA	NA	NA	NA	NA	NA	NA	NA	NA	NA	NA	NA	NA	NA	NA	NA	NA	NA	NA	NA	NA	NA	NA	NA	NA	NA	NA	NA	NA	NA	NA	NA	NA	NA	NA	NA	NA	NA	NA	NA	NA	NA	NA	NA	NA	NA	NA	NA
SWH-PATE_08	NA	NA	NA	NA	NA	NA	NA	NA	NA	NA	NA	NA	NA	NA	NA	NA	NA	NA	NA	NA	NA	83.6483	NA	NA	NA	NA	NA	NA	NA	NA	NA	NA	NA	NA	NA	NA	NA	NA	NA	NA	NA	NA	NA	NA	NA	NA	NA	NA	NA
PATE_52	NA	NA	NA	NA	NA	NA	NA	NA	NA	NA	NA	NA	NA	NA	NA	NA	NA	NA	NA	NA	NA	NA	NA	NA	NA	NA	NA	NA	NA	NA	NA	NA	NA	NA	NA	NA	NA	NA	NA	NA	NA	NA	NA	NA	NA	NA	NA	NA	NA
PATE_11	NA	NA	NA	NA	NA	NA	NA	NA	NA	NA	NA	NA	NA	NA	NA	NA	NA	NA	NA	NA	NA	NA	NA	NA	NA	NA	NA	NA	NA	NA	NA	NA	NA	NA	NA	NA	NA	NA	NA	NA	NA	NA	NA	NA	NA	NA	NA	NA	NA
STL-PATE_05	NA	NA	NA	NA	NA	NA	NA	NA	NA	NA	NA	NA	NA	NA	NA	NA	NA	NA	NA	NA	NA	NA	NA	NA	NA	NA	NA	NA	NA	NA	NA	NA	NA	NA	NA	NA	NA	NA	NA	NA	NA	NA	NA	NA	NA	NA	NA	NA	NA
SWH-PATE_15	NA	NA	NA	NA	NA	NA	NA	NA	NA	NA	NA	NA	NA	NA	NA	NA	NA	NA	NA	NA	NA	NA	NA	NA	NA	NA	NA	NA	NA	NA	NA	NA	NA	NA	NA	NA	NA	NA	NA	NA	NA	NA	NA	NA	NA	NA	NA	NA	NA
SWH-PATE_26	NA	NA	NA	NA	NA	NA	NA	NA	NA	NA	NA	NA	NA	NA	NA	NA	NA	NA	NA	NA	NA	NA	NA	NA	NA	NA	NA	NA	NA	NA	NA	NA	NA	NA	NA	NA	NA	NA	NA	NA	NA	NA	NA	NA	NA	NA	NA	NA	NA
PATE_65	NA	NA	NA	NA	NA	NA	NA	NA	NA	NA	NA	NA	NA	NA	NA	NA	NA	NA	NA	NA	NA	NA	NA	NA	NA	NA	NA	NA	NA	NA	NA	NA	NA	NA	NA	NA	NA	NA	NA	NA	NA	NA	NA	NA	NA	NA	NA	NA	NA
SWH-PATE_11	NA	NA	NA	NA	NA	NA	NA	NA	NA	NA	NA	NA	NA	NA	NA	NA	NA	NA	NA	NA	NA	NA	NA	NA	NA	NA	NA	NA	NA	NA	NA	NA	NA	NA	NA	NA	NA	NA	NA	NA	NA	NA	NA	NA	NA	NA	NA	NA	NA
PATE_64	NA	NA	NA	NA	NA	NA	NA	NA	NA	NA	NA	NA	NA	NA	NA	NA	NA	NA	NA	NA	NA	NA	NA	NA	NA	NA	NA	NA	NA	NA	NA	NA	NA	NA	NA	NA	NA	NA	NA	NA	NA	NA	NA	NA	NA	NA	NA	NA	NA
PATE_80	NA	NA	NA	NA	NA	NA	NA	NA	NA	NA	NA	NA	NA	NA	NA	NA	NA	NA	NA	NA	NA	NA	NA	NA	NA	NA	NA	NA	NA	NA	NA	NA	NA	NA	NA	NA	NA	NA	NA	NA	NA	NA	NA	NA	NA	NA	NA	NA	NA
PATE_19	NA	NA	NA	NA	NA	NA	NA	NA	NA	NA	NA	NA	NA	NA	NA	NA	NA	NA	NA	NA	NA	NA	NA	NA	NA	NA	NA	NA	NA	NA	NA	NA	NA	NA	NA	NA	NA	NA	NA	NA	NA	NA	NA	NA	NA	NA	NA	NA	NA
PATE_128	NA	NA	NA	NA	NA	NA	NA	NA	NA	NA	NA	NA	NA	NA	NA	NA	NA	NA	NA	NA	NA	NA	NA	NA	NA	NA	NA	NA	NA	NA	NA	NA	NA	NA	NA	NA	NA	NA	NA	NA	NA	NA	NA	NA	NA	NA	NA	NA	NA
PATE_04	NA	NA	NA	NA	NA	NA	NA	NA	NA	NA	NA	NA	NA	NA	NA	NA	NA	NA	NA	NA	NA	NA	NA	NA	NA	NA	NA	NA	NA	NA	NA	NA	NA	NA	NA	NA	NA	NA	NA	NA	NA	NA	NA	NA	NA	NA	NA	NA	NA
PATE_104	NA	NA	NA	NA	NA	NA	NA	NA	NA	NA	NA	NA	NA	NA	NA	NA	NA	NA	NA	NA	NA	NA	NA	NA	NA	NA	NA	NA	NA	NA	NA	NA	NA	NA	NA	NA	NA	NA	NA	NA	NA	NA	NA	NA	NA	NA	NA	NA	NA
SWH-PATE_27	NA	NA	NA	NA	NA	NA	NA	NA	NA	NA	NA	NA	NA	NA	NA	NA	NA	NA	NA	NA	NA	NA	NA	NA	NA	NA	NA	NA	NA	NA	NA	NA	NA	NA	NA	NA	NA	NA	NA	NA	NA	NA	NA	NA	NA	NA	NA	NA	NA
STL-PATE_11	NA	NA	NA	NA	NA	NA	NA	NA	NA	NA	NA	NA	NA	NA	NA	NA	NA	NA	NA	NA	NA	NA	NA	NA	NA	NA	NA	NA	NA	NA	NA	NA	NA	NA	NA	NA	NA	NA	NA	NA	NA	NA	NA	NA	NA	NA	NA	NA	NA
STL-PATE_21	NA	NA	NA	NA	NA	NA	NA	NA	NA	NA	NA	NA	NA	NA	NA	NA	NA	NA	NA	NA	NA	NA	NA	NA	NA	NA	NA	NA	NA	NA	NA	NA	NA	NA	NA	NA	NA	NA	NA	NA	NA	NA	NA	NA	NA	NA	NA	NA	NA
PATE_129	NA	NA	NA	NA	NA	NA	NA	NA	NA	NA	NA	NA	NA	NA	NA	NA	NA	NA	NA	NA	NA	NA	NA	NA	NA	NA	NA	NA	NA	NA	NA	NA	NA	NA	NA	NA	NA	NA	NA	NA	NA	NA	NA	NA	NA	NA	NA	NA	NA
PATE_51	NA	NA	NA	NA	NA	NA	NA	NA	NA	NA	NA	NA	NA	NA	NA	NA	NA	NA	NA	NA	NA	NA	NA	NA	NA	NA	NA	NA	NA	NA	NA	NA	NA	NA	NA	NA	NA	NA	NA	NA	NA	NA	NA	NA	NA	NA	NA	NA	NA
PATE_35	NA	NA	NA	NA	NA	NA	NA	NA	NA	NA	NA	NA	NA	NA	NA	NA	NA	NA	NA	NA	NA	NA	NA	NA	NA	NA	NA	NA	NA	NA	NA	NA	NA	NA	NA	NA	NA	NA	NA	NA	NA	NA	NA	NA	NA	NA	NA	NA	NA
PATE_82	NA	NA	NA	NA	NA	NA	NA	NA	NA	NA	NA	NA	NA	NA	NA	NA	NA	NA	NA	NA	NA	NA	NA	NA	NA	NA	NA	NA	NA	NA	NA	NA	NA	NA	NA	NA	NA	NA	NA	NA	NA	NA	NA	NA	NA	NA	NA	NA	NA
PATE_29	NA	NA	NA	NA	NA	NA	NA	NA	NA	NA	NA	NA	NA	NA	NA	NA	NA	NA	NA	NA	NA	NA	NA	NA	NA	NA	NA	NA	NA	NA	NA	NA	NA	NA	NA	NA	NA	NA	NA	NA	NA	NA	NA	NA	NA	NA	NA	NA	NA
PATE_15	NA	NA	NA	NA	NA	NA	NA	NA	NA	NA	NA	NA	NA	NA	NA	NA	NA	NA	NA	NA	NA	NA	NA	NA	NA	NA	NA	NA	NA	NA	NA	NA	NA	NA	NA	NA	NA	NA	NA	NA	NA	NA	NA	NA	NA	NA	NA	NA	NA
STL-PATE_06	NA	NA	NA	NA	NA	NA	NA	NA	NA	NA	NA	NA	NA	NA	NA	NA	NA	NA	NA	NA	NA	82.2404	NA	NA	NA	NA	NA	NA	NA	NA	NA	NA	NA	NA	NA	NA	NA	NA	NA	NA	NA	NA	NA	NA	NA	NA	NA	NA	NA
PATE_95	NA	NA	NA	NA	NA	NA	NA	NA	NA	NA	NA	NA	NA	NA	NA	NA	NA	NA	NA	NA	NA	NA	NA	NA	NA	NA	NA	NA	NA	NA	NA	NA	NA	NA	NA	NA	NA	NA	NA	NA	NA	NA	NA	NA	NA	NA	NA	NA	NA
PATE_40	NA	NA	NA	NA	NA	NA	NA	NA	NA	NA	NA	NA	NA	NA	NA	NA	NA	NA	NA	NA	NA	NA	NA	NA	NA	NA	NA	NA	NA	NA	NA	NA	NA	NA	NA	NA	NA	NA	NA	NA	NA	NA	NA	NA	NA	NA	NA	NA	NA
PATE_89	NA	NA	NA	NA	NA	NA	NA	NA	NA	NA	NA	NA	NA	NA	NA	NA	NA	NA	NA	NA	NA	NA	NA	NA	NA	NA	NA	NA	NA	NA	NA	NA	NA	NA	NA	NA	NA	NA	NA	NA	NA	98.5215	NA	NA	NA	NA	NA	NA	NA
PATE_21	NA	NA	NA	NA	NA	NA	NA	NA	NA	NA	NA	NA	NA	NA	NA	NA	NA	NA	NA	NA	NA	NA	NA	NA	NA	NA	NA	NA	NA	NA	NA	NA	NA	NA	NA	NA	NA	NA	NA	NA	NA	NA	NA	NA	NA	NA	NA	NA	NA
PATE_62	NA	NA	NA	NA	NA	NA	NA	NA	NA	NA	NA	NA	NA	NA	NA	NA	NA	NA	NA	NA	NA	NA	NA	NA	NA	NA	NA	NA	NA	NA	NA	NA	NA	NA	NA	NA	NA	NA	NA	NA	NA	NA	NA	NA	NA	NA	NA	NA	NA
PATE_125	NA	NA	NA	NA	NA	NA	NA	NA	NA	NA	NA	NA	NA	NA	NA	NA	NA	NA	NA	NA	NA	NA	NA	NA	NA	NA	NA	NA	NA	NA	NA	NA	NA	NA	NA	NA	NA	NA	NA	NA	NA	NA	NA	NA	NA	NA	NA	NA	NA
SWH-PATE_22	NA	NA	NA	NA	NA	NA	NA	NA	NA	NA	NA	NA	NA	NA	NA	NA	NA	NA	NA	NA	NA	NA	NA	NA	NA	NA	NA	NA	NA	NA	NA	NA	NA	NA	NA	NA	NA	NA	NA	NA	NA	NA	NA	NA	NA	NA	NA	NA	NA
STL-PATE_08	NA	NA	NA	NA	NA	NA	NA	NA	NA	NA	NA	NA	NA	NA	NA	NA	NA	NA	NA	NA	NA	NA	NA	NA	NA	NA	NA	NA	NA	NA	NA	NA	NA	NA	NA	NA	NA	NA	NA	NA	NA	NA	NA	NA	NA	NA	NA	NA	NA
PATE_78	NA	NA	NA	NA	NA	NA	NA	NA	NA	NA	NA	NA	NA	NA	NA	NA	NA	NA	NA	NA	NA	NA	NA	NA	NA	NA	NA	NA	NA	NA	NA	NA	NA	NA	NA	NA	NA	NA	NA	NA	NA	NA	NA	NA	NA	NA	NA	NA	NA
PATE_103	NA	NA	NA	NA	NA	NA	NA	NA	NA	NA	NA	NA	NA	NA	NA	NA	NA	NA	NA	NA	NA	NA	NA	NA	NA	NA	NA	NA	NA	NA	NA	NA	NA	NA	NA	NA	NA	NA	NA	NA	NA	NA	NA	NA	NA	NA	NA	NA	NA
PATE_85	NA	NA	NA	NA	NA	NA	NA	NA	NA	NA	NA	NA	NA	NA	NA	NA	NA	NA	NA	NA	NA	NA	NA	NA	NA	NA	NA	NA	NA	NA	NA	NA	NA	NA	NA	NA	NA	NA	NA	NA	NA	NA	NA	NA	NA	NA	NA	NA	NA
PATE_26	NA	NA	NA	NA	NA	NA	NA	NA	NA	NA	NA	NA	NA	NA	NA	NA	NA	NA	NA	NA	NA	79.5298	NA	NA	NA	NA	NA	NA	NA	NA	NA	NA	NA	NA	NA	NA	NA	NA	NA	NA	NA	NA	NA	NA	NA	NA	NA	NA	NA
PATE_94	NA	NA	NA	NA	NA	NA	NA	NA	NA	NA	NA	NA	NA	NA	NA	NA	NA	NA	NA	NA	NA	NA	NA	NA	NA	NA	NA	NA	NA	NA	NA	NA	NA	NA	NA	NA	NA	NA	NA	NA	NA	NA	NA	NA	NA	NA	NA	NA	NA
SWH-PATE_04	NA	NA	NA	NA	NA	NA	NA	NA	NA	NA	NA	NA	NA	NA	NA	NA	NA	NA	NA	NA	NA	NA	NA	NA	NA	NA	NA	NA	NA	NA	NA	NA	NA	NA	NA	NA	NA	NA	NA	NA	NA	NA	NA	NA	NA	NA	NA	NA	NA
STL-PATE_28	NA	NA	NA	NA	NA	NA	NA	NA	NA	NA	NA	NA	NA	NA	NA	NA	NA	NA	NA	NA	NA	NA	NA	NA	NA	NA	NA	NA	NA	NA	NA	NA	NA	NA	NA	NA	NA	NA	NA	NA	NA	NA	NA	NA	NA	NA	NA	NA	NA
PATE_60	NA	NA	NA	NA	NA	NA	NA	NA	NA	NA	NA	NA	NA	NA	NA	NA	NA	NA	NA	NA	NA	NA	NA	NA	NA	NA	NA	NA	NA	NA	NA	NA	NA	NA	NA	NA	NA	NA	NA	NA	NA	NA	NA	NA	NA	NA	NA	NA	NA
SWH-PATE_19	NA	NA	NA	NA	NA	NA	NA	NA	NA	NA	NA	NA	NA	NA	NA	NA	NA	NA	NA	NA	NA	NA	NA	NA	NA	NA	NA	NA	NA	NA	NA	NA	NA	NA	NA	NA	NA	NA	NA	NA	NA	NA	NA	NA	NA	NA	NA	NA	NA
PATE_24	NA	NA	NA	NA	NA	NA	NA	NA	NA	NA	NA	NA	NA	NA	NA	NA	NA	NA	NA	NA	NA	NA	NA	NA	NA	NA	NA	NA	NA	NA	NA	NA	NA	NA	NA	NA	NA	NA	NA	NA	NA	NA	NA	NA	NA	NA	NA	NA	NA
PATE_83	NA	NA	NA	NA	NA	NA	NA	NA	NA	NA	NA	NA	NA	NA	NA	NA	NA	NA	NA	NA	NA	NA	NA	NA	NA	NA	NA	NA	NA	NA	NA	NA	NA	NA	NA	NA	NA	NA	NA	NA	NA	NA	NA	NA	NA	NA	NA	NA	NA
PATE_74	NA	NA	NA	NA	NA	NA	NA	NA	NA	NA	NA	NA	NA	NA	NA	NA	NA	NA	NA	NA	NA	NA	NA	NA	NA	NA	NA	NA	NA	NA	NA	NA	NA	NA	NA	NA	NA	NA	NA	NA	NA	NA	NA	NA	NA	NA	NA	NA	81.5141
PATE_120	NA	NA	NA	NA	NA	NA	NA	NA	NA	NA	NA	NA	NA	NA	NA	NA	NA	NA	NA	NA	NA	NA	NA	NA	NA	NA	NA	NA	NA	NA	NA	NA	NA	NA	NA	NA	NA	NA	NA	NA	NA	NA	NA	NA	NA	NA	NA	NA	NA
PATE_91	NA	NA	NA	NA	NA	NA	NA	NA	NA	NA	NA	NA	NA	NA	NA	NA	NA	NA	NA	NA	NA	NA	NA	NA	NA	NA	NA	NA	NA	NA	NA	NA	NA	NA	NA	NA	NA	NA	NA	NA	NA	83.3663	NA	NA	NA	NA	NA	NA	NA
SWH-PATE_25	NA	NA	NA	NA	NA	NA	NA	NA	NA	NA	NA	NA	NA	NA	NA	NA	NA	NA	NA	NA	NA	NA	NA	NA	NA	NA	NA	NA	NA	NA	NA	NA	NA	NA	NA	NA	NA	NA	NA	NA	NA	NA	NA	NA	NA	NA	NA	NA	NA
PATE_27	NA	NA	NA	NA	NA	NA	NA	NA	NA	NA	NA	NA	NA	NA	NA	NA	NA	NA	NA	NA	NA	NA	NA	NA	NA	NA	NA	NA	NA	NA	NA	NA	NA	NA	NA	NA	NA	NA	NA	NA	NA	NA	NA	NA	NA	NA	NA	NA	NA
STL-PATE_24	NA	NA	NA	NA	NA	NA	NA	NA	NA	NA	NA	NA	NA	NA	NA	NA	NA	NA	NA	NA	NA	NA	NA	NA	NA	NA	NA	NA	NA	NA	NA	NA	NA	NA	NA	NA	NA	NA	NA	NA	NA	NA	NA	NA	NA	NA	NA	NA	NA
SWH-PATE_02	NA	NA	NA	NA	NA	NA	NA	NA	NA	NA	NA	NA	NA	NA	NA	NA	NA	NA	NA	NA	NA	NA	NA	NA	NA	NA	NA	NA	NA	NA	NA	NA	NA	NA	NA	NA	NA	NA	NA	NA	NA	NA	NA	NA	NA	NA	NA	NA	NA
PATE_18	NA	NA	NA	NA	NA	NA	NA	NA	NA	NA	NA	NA	NA	NA	NA	NA	NA	NA	NA	NA	NA	NA	NA	NA	NA	NA	NA	NA	NA	NA	NA	NA	NA	NA	NA	NA	NA	NA	NA	NA	NA	NA	NA	NA	NA	NA	NA	NA	NA
PATE_71	NA	NA	NA	NA	NA	NA	NA	NA	NA	NA	NA	NA	NA	NA	NA	NA	NA	NA	NA	NA	NA	NA	NA	NA	NA	NA	NA	NA	NA	NA	NA	NA	NA	NA	NA	NA	NA	NA	NA	NA	NA	NA	NA	NA	NA	NA	NA	NA	NA
SWH-PATE_16	NA	NA	NA	NA	NA	NA	NA	NA	NA	NA	NA	NA	NA	NA	NA	NA	NA	NA	NA	NA	NA	NA	NA	NA	NA	NA	NA	NA	NA	NA	NA	NA	NA	NA	NA	NA	NA	NA	NA	NA	NA	NA	NA	NA	NA	NA	NA	NA	NA
PATE_37	NA	NA	NA	NA	NA	NA	NA	NA	NA	NA	NA	NA	NA	NA	NA	NA	NA	NA	NA	NA	NA	NA	NA	NA	NA	NA	NA	NA	NA	NA	NA	NA	NA	NA	NA	NA	NA	NA	NA	NA	NA	NA	NA	NA	NA	NA	NA	NA	NA
PATE_98	NA	NA	NA	NA	NA	NA	NA	NA	NA	NA	NA	NA	NA	NA	NA	NA	NA	NA	NA	NA	NA	NA	NA	81.6589	NA	NA	NA	NA	NA	NA	NA	NA	NA	NA	NA	NA	NA	NA	NA	NA	NA	NA	NA	NA	NA	NA	NA	NA	NA
PATE_16	NA	NA	NA	NA	NA	NA	NA	NA	NA	NA	NA	NA	NA	NA	NA	NA	NA	NA	NA	NA	NA	NA	NA	NA	NA	NA	NA	NA	NA	NA	NA	NA	NA	NA	NA	NA	NA	NA	NA	NA	NA	NA	NA	NA	NA	NA	NA	NA	NA
PATE_134	NA	NA	NA	NA	NA	NA	NA	NA	NA	NA	NA	NA	NA	NA	NA	NA	NA	NA	NA	NA	NA	NA	NA	NA	NA	NA	NA	NA	NA	NA	NA	NA	NA	NA	NA	NA	NA	NA	NA	NA	NA	NA	NA	NA	NA	NA	NA	NA	NA
PATE_42	NA	NA	NA	NA	NA	NA	NA	NA	NA	NA	NA	NA	NA	NA	NA	NA	NA	NA	NA	NA	NA	NA	NA	NA	NA	NA	NA	NA	NA	NA	NA	NA	NA	NA	NA	NA	NA	NA	NA	NA	NA	NA	NA	NA	NA	NA	NA	NA	NA
PATE_97	NA	NA	NA	NA	NA	NA	NA	NA	NA	NA	NA	NA	NA	NA	NA	NA	NA	NA	NA	NA	NA	NA	NA	NA	NA	NA	NA	NA	NA	NA	NA	NA	NA	NA	NA	NA	NA	NA	NA	NA	NA	NA	NA	NA	NA	NA	NA	NA	NA
PATE_117	NA	NA	NA	NA	NA	95.4297	NA	NA	NA	NA	NA	NA	NA	NA	NA	NA	NA	NA	NA	NA	NA	NA	NA	NA	NA	NA	NA	NA	NA	NA	NA	NA	NA	NA	NA	NA	NA	NA	NA	NA	NA	NA	NA	NA	NA	NA	NA	NA	NA
PATE_121	NA	NA	NA	NA	NA	NA	NA	NA	NA	NA	NA	NA	NA	NA	NA	NA	NA	NA	NA	NA	NA	NA	NA	NA	NA	NA	NA	NA	NA	NA	NA	NA	NA	NA	NA	NA	NA	NA	NA	NA	NA	NA	NA	NA	NA	NA	NA	NA	NA
PATE_46	NA	NA	NA	NA	NA	NA	NA	NA	NA	NA	NA	NA	NA	NA	NA	NA	NA	NA	NA	NA	NA	NA	NA	NA	NA	NA	NA	NA	NA	NA	79.2254	NA	NA	NA	NA	NA	NA	NA	NA	NA	NA	NA	NA	NA	NA	NA	NA	NA	NA
PATE_105	NA	NA	NA	NA	NA	NA	NA	NA	NA	NA	NA	NA	NA	NA	NA	NA	NA	NA	NA	NA	NA	NA	NA	NA	NA	NA	NA	NA	NA	NA	NA	NA	NA	NA	NA	NA	NA	NA	NA	NA	NA	NA	NA	NA	NA	NA	NA	NA	NA
PATE_116	NA	NA	NA	NA	NA	NA	NA	NA	NA	NA	NA	NA	NA	NA	NA	NA	NA	NA	NA	NA	NA	NA	NA	NA	NA	NA	NA	NA	NA	NA	NA	NA	NA	NA	NA	NA	NA	NA	NA	NA	NA	NA	NA	NA	NA	NA	NA	NA	NA
PATE_10	NA	NA	NA	NA	NA	NA	NA	NA	NA	NA	NA	NA	NA	NA	NA	NA	NA	NA	NA	NA	NA	NA	NA	NA	NA	NA	NA	NA	NA	NA	NA	NA	NA	NA	NA	NA	NA	NA	NA	NA	NA	NA	NA	NA	NA	NA	NA	NA	NA
PATE_44	NA	NA	NA	NA	NA	NA	NA	NA	NA	NA	NA	NA	NA	NA	NA	NA	NA	NA	NA	NA	NA	NA	NA	NA	NA	NA	NA	NA	NA	NA	NA	NA	NA	NA	NA	NA	NA	NA	NA	NA	NA	NA	NA	NA	NA	NA	NA	NA	NA
PATE_56	NA	NA	NA	NA	NA	NA	NA	NA	NA	NA	NA	NA	NA	NA	NA	NA	NA	NA	NA	NA	NA	NA	NA	NA	NA	NA	NA	NA	NA	NA	NA	NA	NA	NA	NA	NA	NA	NA	NA	NA	NA	NA	NA	NA	NA	NA	NA	NA	NA
STL-PATE_23	NA	NA	NA	NA	NA	NA	NA	NA	NA	NA	NA	NA	NA	NA	NA	NA	NA	NA	NA	NA	NA	NA	NA	NA	NA	NA	NA	NA	NA	NA	NA	NA	NA	NA	NA	NA	NA	NA	NA	NA	NA	NA	NA	NA	NA	NA	NA	NA	NA
SWH-PATE_17	NA	NA	NA	NA	NA	NA	NA	NA	NA	NA	NA	NA	NA	NA	NA	NA	NA	NA	NA	NA	NA	NA	NA	NA	NA	NA	NA	NA	NA	NA	NA	NA	NA	NA	NA	NA	NA	NA	NA	NA	NA	NA	NA	NA	NA	NA	NA	NA	NA
PATE_34	NA	NA	NA	NA	NA	NA	NA	NA	NA	NA	NA	NA	NA	NA	NA	NA	NA	NA	NA	NA	NA	NA	NA	NA	NA	NA	NA	NA	NA	NA	NA	NA	NA	NA	NA	NA	NA	NA	NA	NA	NA	NA	NA	NA	NA	NA	NA	NA	NA
PATE_07	NA	NA	NA	NA	NA	NA	NA	NA	NA	NA	NA	NA	NA	NA	NA	NA	NA	NA	NA	NA	NA	NA	NA	NA	NA	NA	NA	NA	NA	NA	NA	97.6172	NA	NA	NA	NA	NA	NA	NA	NA	98.1062	NA	NA	NA	NA	NA	NA	NA	NA
STL-PATE_14	NA	NA	NA	NA	NA	NA	NA	NA	NA	NA	NA	NA	NA	NA	NA	NA	NA	NA	NA	NA	NA	NA	NA	NA	NA	NA	NA	NA	NA	NA	NA	NA	NA	NA	NA	NA	NA	NA	NA	NA	NA	NA	NA	NA	NA	NA	NA	NA	NA
SWH-PATE_24	NA	NA	NA	NA	NA	NA	NA	NA	NA	NA	NA	NA	NA	NA	NA	NA	NA	NA	NA	NA	NA	NA	NA	NA	NA	NA	NA	NA	NA	NA	NA	NA	NA	NA	NA	NA	NA	NA	NA	NA	NA	NA	NA	NA	NA	NA	NA	NA	NA
STL-PATE_09	NA	NA	NA	NA	NA	NA	NA	NA	NA	NA	NA	NA	NA	NA	NA	NA	NA	NA	NA	NA	NA	NA	NA	NA	NA	NA	NA	NA	NA	NA	NA	NA	NA	NA	NA	NA	NA	NA	NA	NA	NA	NA	NA	NA	NA	NA	NA	NA	NA
PATE_112	NA	NA	97.4215	NA	NA	NA	NA	NA	NA	NA	NA	NA	NA	NA	NA	NA	NA	NA	NA	NA	NA	NA	NA	NA	NA	NA	NA	NA	NA	NA	NA	NA	NA	NA	NA	NA	NA	NA	NA	97.0958	NA	NA	NA	NA	NA	NA	NA	NA	NA
PATE_93	NA	NA	NA	NA	NA	NA	NA	NA	NA	NA	NA	NA	NA	NA	NA	NA	NA	NA	NA	NA	NA	NA	NA	NA	NA	NA	NA	NA	NA	NA	NA	NA	NA	NA	NA	NA	NA	NA	NA	NA	NA	NA	NA	NA	NA	NA	NA	NA	NA
PATE_01	NA	NA	NA	NA	NA	NA	NA	NA	NA	NA	NA	NA	NA	NA	NA	NA	NA	NA	NA	NA	NA	NA	NA	NA	NA	NA	NA	NA	NA	NA	NA	NA	NA	NA	NA	97.2141	NA	NA	NA	NA	NA	NA	NA	NA	NA	NA	NA	NA	NA
STL-PATE_02	NA	NA	NA	NA	NA	NA	NA	NA	NA	NA	NA	NA	NA	NA	NA	NA	NA	NA	NA	NA	NA	NA	NA	NA	NA	NA	NA	NA	NA	NA	NA	NA	NA	NA	NA	NA	NA	NA	NA	NA	NA	NA	NA	NA	NA	NA	NA	NA	NA
PATE_25	NA	NA	NA	NA	NA	NA	NA	NA	NA	NA	NA	NA	NA	NA	NA	NA	NA	NA	NA	NA	NA	NA	NA	NA	NA	NA	NA	NA	NA	NA	NA	NA	NA	NA	NA	NA	NA	NA	NA	NA	NA	NA	NA	NA	NA	NA	NA	NA	NA
SWH-PATE_12	NA	NA	NA	NA	NA	NA	NA	NA	NA	NA	NA	NA	NA	NA	NA	NA	NA	NA	NA	NA	NA	NA	NA	NA	NA	NA	NA	NA	NA	NA	NA	NA	NA	NA	NA	NA	NA	NA	NA	NA	NA	NA	NA	NA	NA	NA	NA	NA	NA
PATE_119	NA	NA	NA	NA	NA	NA	NA	NA	NA	NA	NA	NA	NA	NA	NA	NA	NA	NA	NA	NA	NA	NA	NA	NA	NA	NA	NA	NA	NA	NA	NA	NA	NA	NA	NA	NA	NA	NA	NA	NA	NA	NA	NA	NA	NA	NA	NA	NA	NA
PATE_113	NA	NA	NA	NA	NA	NA	NA	NA	NA	NA	NA	NA	NA	NA	NA	NA	NA	NA	NA	NA	NA	NA	NA	NA	NA	NA	NA	NA	NA	NA	NA	NA	NA	NA	NA	NA	NA	NA	NA	NA	NA	NA	NA	NA	NA	NA	NA	NA	NA
SWH-PATE_13	NA	NA	NA	NA	NA	NA	NA	NA	NA	NA	NA	NA	NA	NA	NA	NA	NA	NA	NA	NA	NA	NA	NA	NA	NA	NA	NA	NA	NA	NA	NA	NA	NA	NA	NA	NA	NA	NA	NA	NA	NA	NA	NA	NA	NA	NA	NA	NA	NA
PATE_102	NA	NA	NA	NA	NA	NA	NA	NA	NA	NA	NA	NA	NA	NA	NA	NA	NA	NA	NA	NA	NA	NA	NA	NA	NA	NA	NA	NA	NA	NA	NA	NA	NA	NA	NA	NA	NA	NA	NA	NA	NA	NA	NA	NA	NA	NA	NA	NA	NA
	PATE_84	SWH-PATE_18	PATE_109	PATE_96	PATE_72	SWH-PATE_31	SWH-PATE_03	PATE_70	PATE_87	STL-PATE_12	PATE_115	PATE_47	PATE_33	STL-PATE_01	PATE_31	PATE_55	PATE_133	SWH-PATE_30	PATE_122	SWH-PATE_20	PATE_32	SWH-PATE_07	PATE_63	PATE_100	PATE_28	PATE_39	PATE_61	PATE_114	PATE_76	PATE_03	PATE_48	PATE_06	PATE_67	PATE_86	SWH-PATE_21	PATE_02	PATE_68	PATE_90	PATE_36	PATE_111	PATE_09	SWH-PATE_29	PATE_81	SWH-PATE_06	PATE_30	PATE_108	STL-PATE_03	PATE_79	PATE_73
[truncated: 145 more columns]

## Sheet: Table S4 PATE dynamics
Table S4. Relative abundance of CPR bacteria in Shatin activated sludge samples.
New_name	Tax	2007-06-02	2007-07-05	2007-08-17	2007-10-19	2007-11-09	2007-12-14	2008-01-15	2008-02-20	2008-04-16	2008-05-21	2008-06-11	2008-08-18	2008-09-19	2008-10-08	2008-11-13	2008-12-15	2009-01-12	2009-02-13	2009-03-25	2009-04-17	2009-05-26	2009-06-09	2009-07-20	2009-08-24	2009-09-10	2009-10-19	2009-11-19	2009-12-15	2010-01-04	2010-02-25	2010-03-22	2010-04-20	2010-05-18	2010-06-21	2010-07-20	2010-08-17	2010-09-15	2010-10-12	2010-11-18	2010-12-14	2011-01-12	2011-02-16	2011-03-17	2011-04-20	2011-05-18	2011-06-21	2011-07-21	2011-08-16
PATE_01	d__Bacteria;p__Patescibacteria;c__4484-211;o__4484-211;f__;g__;s__	0	0	0	0	0	0	0	0	0	0	0	0	0	0	0	0	0	0	0	0	0	0	0	0	0	0	0	0	0	0	0	0	0	0	0	0	0	0.024017	0	0	0	0	0	0	0	0	0.0275037	0.0703215
PATE_02	d__Bacteria;p__Patescibacteria;c__4484-211;o__4484-211;f__;g__;s__	0	0	0	0	0	0	0	0	0	0	0	0	0	0	0	0	0	0	0	0	0	0	0	0	0.0142292	0	0	0	0	0	0	0	0	0	0	0	0	0.0251597	0	0	0	0	0	0	0	0	0.0140971	0.064318
PATE_03	d__Bacteria;p__Patescibacteria;c__4484-211;o__4484-211;f__;g__;s__	0	0	0.0119568	0.18889	0.182902	0.0460123	0	0	0	0	0	0	0	0.00855315	0.0575369	0.0225446	0.0127233	0	0	0	0	0	0	0.0155915	0.0458758	0.0396763	0.0454274	0.0276393	0	0	0	0	0	0	0	0	0	0.0412367	0	0	0	0	0	0	0	0	0	0
PATE_04	d__Bacteria;p__Patescibacteria;c__4484-211;o__4484-211;f__GCA-002791395;g__;s__	0	0	0	0	0	0	0	0	0	0	0	0	0	0	0	0	0	0	0	0	0	0	0	0	0	0	0	0	0	0	0	0	0	0	0	0	0	0	0	0	0	0	0	0	0	0	0	0
PATE_05	d__Bacteria;p__Patescibacteria;c__ABY1;o__Magasanikbacterales;f__UBA922;g__1-14-0-20-39-34;s__	0	0	0	0	0	0	0	0	0	0	0	0	0	0	0	0	0	0	0	0	0	0	0	0	0	0	0	0	0	0	0	0	0	0	0	0	0	0	0	0	0	0	0	0	0.0123631	0	0	0
PATE_06	d__Bacteria;p__Patescibacteria;c__ABY1;o__SG8-24;f__2-12-FULL-60-25;g__21-14-all-47-17;s__	0.0356339	0.0196237	0.0531871	0	0	0	0	0.0109263	0	0.0154428	0	0.00946878	0.0103762	0	0.0499826	0.0301074	0	0	0	0	0.0381038	0.0226491	0.0730225	0.0581128	0.0310164	0	0.143056	0.0168471	0.0108116	0	0	0	0	0	0.0505951	0	0	0	0.0160277	0.0160092	0	0	0.0188678	0.0214978	0	0	0.149888	0
PATE_07	d__Bacteria;p__Patescibacteria;c__ABY1;o__SG8-24;f__2-12-FULL-60-25;g__21-14-all-47-17;s__	0.0303236	0.0201439	0.0392627	0	0.0151851	0	0	0.0139935	0	0.0211514	0.00910816	0.0235381	0.024604	0	0.131009	0.0746043	0.0090758	0	0	0	0.0245258	0.0269299	0.114145	0.0917622	0.0559237	0	0.196995	0.0170772	0	0	0	0	0	0	0.0259596	0	0	0	0.0165501	0.0190707	0	0	0.0106383	0	0	0	0.060559	0
PATE_08	d__Bacteria;p__Patescibacteria;c__ABY1;o__SG8-24;f__2-12-FULL-60-25;g__21-14-all-47-17;s__	0.0280538	0.0156556	0.0382086	0	0.00891345	0	0	0.00960352	0	0.0156074	0	0.0135628	0.0154077	0	0.0748589	0.0416967	0	0	0	0	0.0235077	0.0193221	0.0820648	0.0599514	0.0362767	0	0.14602	0.0131757	0	0	0	0	0	0	0.0266855	0	0	0	0.0136706	0.0131799	0	0	0.0106738	0	0	0	0.0639292	0
PATE_09	d__Bacteria;p__Patescibacteria;c__ABY1;o__SG8-24;f__2-12-FULL-60-25;g__21-14-all-47-17;s__	0.0328221	0.0178835	0.0441434	0	0	0	0	0.00919989	0	0.0140184	0	0.0109578	0.0119518	0	0.0617682	0.0347379	0	0	0	0	0.0299416	0.0207728	0.077323	0.0643751	0.036339	0	0.15122	0.0149301	0	0	0	0	0	0	0.0332552	0	0	0	0.0134216	0.0132698	0	0	0.0127856	0.0100962	0	0	0.0815078	0
PATE_10	d__Bacteria;p__Patescibacteria;c__ABY1;o__SG8-24;f__2-12-FULL-60-25;g__SZUA-46;s__	0	0	0	0	0	0	0	0	0	0	0	0	0	0	0	0	0	0	0	0	0	0	0	0	0	0	0	0	0	0	0	0	0	0	0	0	0	0	0	0	0	0	0	0	0	0	0	0
PATE_11	d__Bacteria;p__Patescibacteria;c__ABY1;o__UBA10025;f__;g__;s__	0	0	0	0.0381631	0.0167216	0	0	0	0	0	0	0.0456468	0.0678845	0.0133047	0.00744211	0	0	0	0	0	0	0	0.0105601	0	0	0	0	0	0	0	0	0	0	0	0	0	0	0	0	0	0	0	0	0	0	0.144429	0.0181365	0
PATE_12	d__Bacteria;p__Patescibacteria;c__ABY1;o__UBA1558;f__GWA2-36-10;g__GWA2-36-10;s__	0	0	0	0	0	0	0	0	0	0	0	0	0	0	0	0	0	0	0	0	0	0	0	0	0	0	0	0	0	0	0	0	0	0	0	0	0	0	0	0	0	0	0	0	0	0	0	0
PATE_13	d__Bacteria;p__Patescibacteria;c__Andersenbacteria;o__;f__;g__;s__	0.0625928	0.0748852	0.0939071	0	0.0142197	0.00875267	0.0682818	0.0234131	0.150729	0.0761253	0.130317	0.0548659	0.0105102	0.00846932	0.0109038	0.0167136	0.00966332	0.054506	0.0167509	0.0155629	0.0735167	0.0388269	0	0	0	0	0	0	0	0	0.0466468	0.0164841	0.056758	0	0	0	0	0	0	0	0	0	0	0	0.0123664	0	0	0
PATE_14	d__Bacteria;p__Patescibacteria;c__Andersenbacteria;o__;f__;g__;s__	0.0604671	0.0639231	0.118349	0	0.0200717	0.011544	0.120413	0.0351819	0.296941	0.14017	0.254838	0.114015	0.0239275	0.017913	0.0144271	0.0403697	0.0236279	0.131853	0.0409198	0.0369425	0.179054	0.0955546	0.00838067	0.0111219	0	0	0	0	0	0	0.107156	0.0415836	0.14018	0	0	0	0	0	0	0	0	0	0	0	0.0165716	0	0	0
PATE_15	d__Bacteria;p__Patescibacteria;c__Dojkabacteria;o__B142;f__;g__;s__	0	0.141729	0.0366567	0	0	0	0	0	0	0	0	0	0	0	0	0	0	0	0.0253192	0.00668968	0.0157701	0.0151048	0.0288175	0	0.00813742	0	0.0197604	0.0267918	0.0137708	0	0.00668778	0	0.0212343	0.069924	0.00992685	0	0	0	0.00811179	0.0237039	0.0131041	0.00970649	0	0	0	0.0158861	0.0192878	0.0245373
PATE_16	d__Bacteria;p__Patescibacteria;c__Dojkabacteria;o__B142;f__;g__;s__	0	0	0	0	0	0	0.0118494	0.0835684	0.07745	0.0238285	0	0	0	0	0	0	0	0.0282827	0.133344	0.0140385	0	0	0	0	0	0	0	0	0	0	0.254071	0.172065	0.035017	0.0125867	0	0	0	0	0	0	0	0	0.0721441	0.0425864	0.0200447	0	0	0
PATE_17	d__Bacteria;p__Patescibacteria;c__Dojkabacteria;o__B142;f__;g__;s__	0.074601	0.13529	0.0627668	0.0138975	0.0285727	0.0337095	0.0341772	0.0149868	0.0130507	0	0	0.0495265	0.129325	0.065404	0.0268302	0.0227157	0.0359395	0.0415487	0.0166062	0	0.0155082	0.0213816	0.211297	0.0983863	0.14153	0.012211	0.0166247	0.0175931	0.0150474	0	0	0	0	0	0	0.0185583	0.0802942	0.0898203	0.0183738	0.00993777	0.0191119	0.0289906	0	0	0	0	0.0455268	0.0547605
PATE_18	d__Bacteria;p__Patescibacteria;c__Dojkabacteria;o__B142;f__;g__;s__	0	0	0	0	0	0	0	0	0	0	0	0	0	0	0	0	0	0	0	0	0	0	0	0	0	0	0	0	0	0	0	0	0	0	0	0	0	0	0	0	0	0.0177969	0.0543718	0.0493549	0.0535122	0.0634521	0.0813549	0.0797235
PATE_19	d__Bacteria;p__Patescibacteria;c__Dojkabacteria;o__B142;f__;g__;s__	0.0530405	0.0349435	0.0108542	0	0	0	0	0.00781877	0.370524	0.0817887	0.052904	0.0186677	0.0231566	0	0	0	0	0	0	0	0	0	0	0	0	0	0	0	0	0	0	0	0	0	0	0	0	0	0	0	0	0	0	0	0	0	0	0
PATE_20	d__Bacteria;p__Patescibacteria;c__Dojkabacteria;o__B142;f__OLB20;g__;s__	0	0	0	0	0	0	0	0	0	0	0	0	0	0	0.181145	0.260247	0.039938	0	0	0	0	0	0	0	0.18287	0.0506365	0.0259182	0.0318408	0.0259634	0	0	0	0	0	0	0	0	0	0	0	0	0.0111181	0	0	0	0	0	0
PATE_21	d__Bacteria;p__Patescibacteria;c__Dojkabacteria;o__B142;f__OLB20;g__;s__	0.0083722	0	0	0	0.00868318	0	0	0	0	0	0	0	0	0	0	0	0.018899	0.0610923	0.0691597	0.00645131	0.00899995	0.0159854	0.0222343	0	0	0	0	0	0	0	0	0	0	0	0	0	0	0	0	0	0.706494	1.56362	0.0535887	0	0	0	0.010522	0.0578109
PATE_22	d__Bacteria;p__Patescibacteria;c__Dojkabacteria;o__SC72;f__;g__;s__	0	0.0142887	0	0	0	0	0	0	0	0	0	0.00681713	0.0152232	0	0	0	0	0	0	0	0	0	0.024258	0.0444713	0.027494	0.0258375	0.0206382	0	0	0	0	0	0	0	0	0.0245054	0.0286422	0.0102659	0	0	0	0	0	0	0	0	0	0.040439
PATE_23	d__Bacteria;p__Patescibacteria;c__Dojkabacteria;o__SC72;f__;g__;s__	0	0	0	0	0	0	0	0	0	0	0	0	0	0	0	0	0	0	0	0	0	0	0.0982373	0.0460965	0.131877	0.265003	0.145714	0.0659744	0.0160165	0	0	0	0	0	0	0.0373581	0.033115	0.181167	0	0	0	0	0	0	0	0	0	0
PATE_24	d__Bacteria;p__Patescibacteria;c__Gracilibacteria;o__Absconditabacterales;f__;g__;s__	0	0	0	0	0	0	0	0	0	0	0	0	0	0	0	0	0	0	0	0	0	0	0.0147923	0.0202787	0.0333795	0.0345731	0	0	0	0	0	0	0	0	0	0	0	0	0	0	0	0	0	0	0	0	0	0
PATE_25	d__Bacteria;p__Patescibacteria;c__Gracilibacteria;o__Absconditabacterales;f__X112;g__;s__	0	0	0	0	0	0	0	0	0	0.0230399	0	0	0	0	0.0133116	0.0152937	0	0	0	0	0	0	0	0	0.0746227	0.0225634	0.010076	0	0	0	0	0	0	0	0	0	0	0	0	0	0	0	0	0	0	0	0	0
PATE_26	d__Bacteria;p__Patescibacteria;c__Gracilibacteria;o__BD1-5;f__UBA6164;g__;s__	0	0	0	0	0	0	0	0	0	0	0	0	0	0	0	0	0	0	0	0	0	0	0	0	0	0	0	0	0	0	0	0	0	0	0	0	0	0	0	0	0	0	0	0	0	0	0	0
PATE_27	d__Bacteria;p__Patescibacteria;c__Gracilibacteria;o__BD1-5;f__UBA6164;g__;s__	0	0.0156822	0.017288	0	0	0	0	0.0100447	0	0.0164604	0	0	0	0	0	0	0	0	0	0	0	0	0	0	0	0.00920658	0	0	0	0	0	0	0.0125095	0	0	0	0	0	0	0	0	0	0	0	0	0	0	0
PATE_28	d__Bacteria;p__Patescibacteria;c__Gracilibacteria;o__BD1-5;f__UBA6164;g__;s__	0	0	0	0	0	0	0	0	0	0	0	0	0	0	0	0	0	0	0	0	0	0	0	0	0	0	0	0	0	0	0	0	0	0	0	0	0	0	0	0	0	0	0	0	0	0	0	0
PATE_29	d__Bacteria;p__Patescibacteria;c__Gracilibacteria;o__GCA-2401425;f__;g__;s__	0	0	0	0	0	0	0	0	0	0	0	0	0	0	0	0	0	0	0	0	0	0	0	0	0.0144364	0	0	0	0	0	0	0	0	0	0	0	0	0	0	0	0	0	0	0	0	0	0	0
PATE_30	d__Bacteria;p__Patescibacteria;c__Gracilibacteria;o__Peribacterales;f__Peribacteraceae;g__UBA2170;s__	0	0	0	0	0	0	0	0	0	0	0	0	0	0	0	0	0	0	0	0	0	0	0	0	0	0	0	0	0	0	0	0	0	0	0	0	0	0	0	0	0	0.0151761	0.0106932	0	0	0	0	0.022322
PATE_31	d__Bacteria;p__Patescibacteria;c__Gracilibacteria;o__UBA1369;f__LOWO2-01-FULL-3;g__PGYE01;s__	0	0	0	0	0	0	0	0	0	0	0	0	0	0	0	0	0	0	0	0	0	0	0	0	0	0	0	0	0	0	0.0296843	0.0849343	0.0363358	0	0	0	0	0	0	0	0	0	0	0	0	0	0	0
PATE_32	d__Bacteria;p__Patescibacteria;c__Gracilibacteria;o__UBA1369;f__UBA1369;g__;s__	0	0	0	0	0	0	0	0	0	0	0	0	0	0	0	0	0	0	0	0	0	0	0	0	0	0	0	0	0	0	0	0	0	0	0	0	0	0	0	0	0	0	0	0	0	0	0	0
PATE_33	d__Bacteria;p__Patescibacteria;c__Gracilibacteria;o__UBA4473;f__UBA4473;g__;s__	0	0	0	0	0	0	0	0	0	0	0	0	0	0	0.0587773	0	0	0	0	0	0	0	0	0	0	0	0	0	0	0	0	0	0	0	0	0	0	0	0	0	0.00674427	0	0	0	0	0	0	0
PATE_34	d__Bacteria;p__Patescibacteria;c__Microgenomatia;o__Levybacterales;f__GWA1-39-11;g__;s__	0.023062	0.0339872	0.0619948	0.0802466	0.0653838	0.0186401	0	0	0	0.00654595	0.0109984	0.0185505	0.0259783	0.026384	0.0170957	0	0	0	0.00724549	0.00712402	0	0	0.00860525	0	0.0136403	0	0	0	0	0	0	0	0	0	0	0	0	0	0.0131593	0.0155462	0	0	0	0	0	0	0	0.0139082
PATE_35	d__Bacteria;p__Patescibacteria;c__Microgenomatia;o__Levybacterales;f__GWA1-39-11;g__;s__	0	0	0	0	0	0	0	0	0	0	0	0.0068016	0.00931901	0.0114549	0.0108321	0	0	0	0	0	0	0	0	0	0	0	0	0	0	0	0	0	0	0	0	0	0	0	0.0207424	0.033625	0.0112613	0	0	0	0	0	0	0.00795309
PATE_36	d__Bacteria;p__Patescibacteria;c__Microgenomatia;o__UBA1400;f__PJMF01;g__;s__	0	0	0	0	0	0	0	0	0	0	0	0	0	0	0	0	0	0.0107083	0.0136952	0	0	0	0	0	0	0	0	0	0	0	0.0106205	0	0	0	0	0	0	0	0	0	0	0.0154733	0.042362	0	0	0	0	0
PATE_37	d__Bacteria;p__Patescibacteria;c__Microgenomatia;o__UBA1400;f__PJMF01;g__1-14-0-10-56-10;s__	0.0536359	0.0815232	0.0242703	0	0	0.0615978	0.249232	0.10315	0.0293869	0	0	0.0232881	0.0386093	0.00947562	0.0417897	0.0382494	0.066004	0.132344	0.0597062	0.00936294	0.0722253	0.0718203	0.0896028	0.0280319	0.0531889	0	0.044471	0.0461014	0.113569	0.0210158	0	0	0	0	0	0.0395948	0.0728099	0.0604619	0.0662097	0.0296319	0.0436899	0.0954669	0	0	0	0	0	0
PATE_38	d__Bacteria;p__Patescibacteria;c__Microgenomatia;o__UBA1400;f__PJMF01;g__CG1-02-43-31;s__	0.0359109	0.113649	0.0261382	0.0467388	0.111662	0.0543774	0.0552244	0	0.0189511	0.0113812	0.0284758	0.0106374	0.0240066	0	0.143015	0.0949696	0.0109729	0	0	0	0	0.0106335	0.108604	0.0740318	0.165941	0.0367028	0.0367588	0.0739854	0.0401864	0	0	0	0	0	0	0.00908361	0.013444	0.0882678	0	0.0565606	0.0146702	0	0	0	0	0	0	0.0335165
PATE_39	d__Bacteria;p__Patescibacteria;c__Microgenomatia;o__UBA1400;f__PJMF01;g__CG1-02-43-31;s__	0	0	0	0	0.00997858	0.0151184	0.0247979	0	0	0	0	0	0	0	0	0.100702	0.0241047	0.0104876	0	0	0	0	0	0	0	0	0	0	0	0	0	0	0	0	0	0	0	0	0	0.00814221	0.0605246	0.0130258	0	0	0	0	0	0
PATE_40	d__Bacteria;p__Patescibacteria;c__Microgenomatia;o__UBA1400;f__PJMF01;g__UBA1370;s__	0	0	0	0	0	0	0	0	0	0	0	0	0	0	0	0	0	0	0	0	0.00881875	0.0164361	0.0645226	0.0707406	0.195718	0.00858403	0.0565723	0.142413	0.0838249	0	0	0	0	0	0	0	0	0	0	0	0	0	0	0	0	0	0	0
PATE_41	d__Bacteria;p__Patescibacteria;c__Microgenomatia;o__UBA1406;f__GWC2-37-13;g__;s__	0.0157992	0.0200574	0.0839666	0.0551069	0.024583	0.0123592	0	0	0	0	0	0.00647482	0.0206971	0.0423171	0.0648568	0.040592	0.011292	0	0	0	0	0	0.0109065	0	0	0.0528514	0.156489	0	0	0	0	0	0	0	0	0.131238	0.0527535	0.024614	0.00896059	0.00700527	0	0	0	0	0	0	0	0.0269616
PATE_42	d__Bacteria;p__Patescibacteria;c__Microgenomatia;o__UBA1406;f__GWC2-37-13;g__UBA1450;s__	0	0	0	0	0	0	0	0	0	0	0	0	0	0	0	0	0	0	0	0	0	0	0	0	0	0	0	0	0	0	0	0	0	0	0	0	0	0	0	0	0	0	0	0	0	0	0	0
PATE_43	d__Bacteria;p__Patescibacteria;c__Microgenomatia;o__UBA1406;f__HO2-37-13b;g__;s__	0	0	0.00883063	0.0165035	0.0216983	0	0	0	0	0	0	0	0	0.0072714	0.00699424	0	0	0	0	0	0	0	0	0	0	0	0	0	0	0	0	0	0	0	0	0	0	0	0.00758816	0.0383708	0	0	0	0	0	0	0.0133932	0.099718
PATE_71	d__Bacteria;p__Patescibacteria;c__Paceibacteria_A;o__Moranbacterales;f__GCA-2747515;g__;s__	0	0.0186949	0	0	0	0	0	0	0.419229	0.185871	0.0514113	0	0	0	0	0	0	0	0	0	0	0	0	0	0	0	0	0	0	0	0	0	0	0	0	0	0	0	0	0	0	0	0	0	0	0	0	0
PATE_72	d__Bacteria;p__Patescibacteria;c__Paceibacteria_A;o__Moranbacterales;f__UBA1568;g__;s__	0	0	0	0	0	0	0	0	0	0	0	0	0	0	0	0	0	0	0	0	0	0	0	0	0	0	0	0	0	0	0	0	0	0	0	0	0	0	0	0	0	0	0	0	0	0	0	0
PATE_73	d__Bacteria;p__Patescibacteria;c__Paceibacteria_A;o__Moranbacterales;f__UBA1568;g__;s__	0	0	0	0	0	0	0	0	0	0	0	0	0	0	0	0	0	0	0	0	0	0	0	0	0	0	0	0	0	0	0	0	0	0	0	0	0	0	0	0	0	0	0	0	0	0	0	0
PATE_74	d__Bacteria;p__Patescibacteria;c__Paceibacteria_A;o__Moranbacterales;f__UBA1568;g__;s__	0	0	0	0	0	0	0	0	0	0	0	0	0	0	0	0	0	0	0	0	0	0	0	0	0	0	0	0	0	0	0	0	0	0	0	0	0	0	0	0	0	0	0	0	0	0	0	0
PATE_75	d__Bacteria;p__Patescibacteria;c__Paceibacteria_A;o__Moranbacterales;f__UBA1568;g__;s__	0	0	0	0	0	0	0	0	0	0	0	0	0	0	0	0	0	0	0	0	0	0	0	0	0	0	0	0	0	0	0	0	0	0	0	0	0	0	0	0	0	0	0	0	0	0	0	0
PATE_44	d__Bacteria;p__Patescibacteria;c__Paceibacteria;o__UBA9983_A;f__UBA1006;g__;s__	0	0	0	0	0	0	0	0	0	0	0	0	0	0	0	0	0	0	0	0	0	0	0	0	0	0	0	0	0	0	0	0	0	0	0	0	0	0	0	0	0	0	0	0	0	0	0	0
PATE_45	d__Bacteria;p__Patescibacteria;c__Paceibacteria;o__UBA9983_A;f__UBA1006;g__;s__	0	0	0	0	0	0	0	0	0	0	0	0	0	0	0	0	0	0	0	0	0	0	0	0	0	0	0	0	0	0	0	0	0	0	0	0	0	0	0	0.0113535	0	0	0	0	0	0	0	0
PATE_46	d__Bacteria;p__Patescibacteria;c__Paceibacteria;o__UBA9983_A;f__UBA1006;g__UBA1006;s__	0.140914	0.0759215	0.0121442	0.033197	0.0740487	0.0259354	0.00988979	0.0183956	0	0	0.0204293	0.116557	0.0205496	0	0.0213146	0.00683013	0	0	0	0	0.0781377	0.0542364	0.0808155	0.0488988	0.0299406	0.12195	0.0311927	0.142014	0.0375591	0	0	0	0	0	0.03461	0.130502	0.0753283	0.135932	0.0380487	0.0722807	0.108345	0.129827	0.0719428	0.019441	0	0.0254141	0.14819	0.0931183
PATE_47	d__Bacteria;p__Patescibacteria;c__Paceibacteria;o__UBA9983_A;f__UBA1006;g__UBA1006;s__	0	0	0	0	0	0.00781307	0	0.0140161	0	0	0	0.0252403	0	0	0.0111455	0	0	0	0	0	0.0617264	0.0358867	0.0666916	0.0227243	0.0117052	0.0296414	0	0.0354931	0	0	0	0	0	0	0	0.0278812	0.0086581	0.0105572	0	0.0245379	0.0749705	0.0775037	0.0302048	0	0	0.0307558	0.170272	0.0932762
PATE_48	d__Bacteria;p__Patescibacteria;c__Paceibacteria;o__UBA9983_A;f__UBA1006;g__UBA1006;s__	0	0.041805	0	0.0110017	0.0214635	0	0	0	0	0	0	0	0	0	0	0	0	0	0	0	0	0	0.00975581	0.0237035	0.0229423	0.100828	0.0274393	0.0922492	0.0366815	0	0	0	0	0	0.0434268	0.0735667	0.0232516	0.0175996	0.00996568	0.0159402	0.0729933	0.0492631	0.0236921	0.0115326	0	0.232237	0.189948	0.0712401
PATE_49	d__Bacteria;p__Patescibacteria;c__Paceibacteria;o__UBA9983_A;f__UBA2163;g__1-14-0-10-47-16;s__	0	0	0	0	0	0	0	0	0	0	0	0	0	0	0	0	0	0	0	0	0	0	0	0	0	0	0	0	0	0	0	0	0	0	0	0	0	0	0	0	0	0	0	0	0	0	0	0
PATE_50	d__Bacteria;p__Patescibacteria;c__Paceibacteria;o__UBA9983_A;f__UBA2163;g__OLB19;s__	0	0	0	0	0	0	0	0	0	0.033413	0	0	0	0	0	0	0	0	0	0	0	0	0	0	0	0	0	0	0.0353999	0.0610364	0.0181363	0.0274473	0.0339303	0	0	0	0	0	0	0	0.365683	0.0113015	0.0405079	0.0182802	0	0	0	0
PATE_51	d__Bacteria;p__Patescibacteria;c__Paceibacteria;o__UBA9983_A;f__UBA2163;g__OLB19;s__	0	0	0	0	0	0	0	0.0901054	0	0.0391316	0.0193473	0	0	0	0	0	0.0396038	0.0710009	0.0686194	0.0252752	0.0327668	0.0201607	0	0	0	0	0	0	0.0876911	0.709234	0.647864	0.532566	0.133884	0.0197046	0.0340424	0.015171	0	0	0	0	0.0348883	0.216814	0.187839	0.117141	0.0861594	0.0263559	0	0
PATE_52	d__Bacteria;p__Patescibacteria;c__Paceibacteria;o__UBA9983_A;f__UBA2163;g__OLB19;s__	0	0	0	0	0	0	0	0	0	0	0	0	0	0	0	0	0	0	0	0	0	0	0	0	0	0	0	0	0	0	0	0	0	0	0	0	0	0	0	0	0	0	0	0	0	0	0	0.0434616
PATE_53	d__Bacteria;p__Patescibacteria;c__Paceibacteria;o__UBA9983_A;f__UBA2163;g__OLB19;s__	0	0	0	0	0	0	0	0	0	0	0	0	0	0	0	0	0	0	0	0	0	0	0	0	0.00797567	0	0	0	0	0	0	0	0	0	0	0.0200474	0	0.0182485	0	0	0.026483	0	0	0	0	0	0.404373	0.16266
PATE_54	d__Bacteria;p__Patescibacteria;c__Paceibacteria;o__UBA9983_A;f__UBA2163;g__OLB19;s__	0	0	0	0	0	0	0	0	0	0	0	0	0	0	0	0	0	0	0	0	0	0	0	0	0	0	0	0	0.0295388	0.056397	0	0.0212646	0	0	0	0	0	0	0	0	0	0.18513	0.0170133	0.0406923	0.0432185	0.0214686	0	0.013878
PATE_55	d__Bacteria;p__Patescibacteria;c__Paceibacteria;o__UBA9983_A;f__UBA2163;g__OLB19;s__	0	0	0	0	0	0	0	0	0	0	0	0.0179406	0	0	0	0	0	0	0	0	0.0178966	0.00730809	0.0144821	0.103232	0.095957	0.0137283	0	0	0	0	0	0	0	0	0	0.0153958	0	0	0	0	0.011528	0.0421626	0	0	0	0	0	0.0149192
PATE_56	d__Bacteria;p__Patescibacteria;c__Paceibacteria;o__UBA9983_A;f__UBA2163;g__OLB19;s__	0	0	0	0	0	0	0	0	0	0	0	0	0	0	0	0	0	0	0	0	0	0	0	0	0	0	0	0	0	0	0	0	0	0	0	0	0	0	0	0	0	0	0	0	0	0	0	0
PATE_57	d__Bacteria;p__Patescibacteria;c__Paceibacteria;o__UBA9983_A;f__UBA2163;g__OLB19;s__	0	0	0	0	0	0	0	0	0	0	0	0.0123048	0	0	0	0	0	0	0	0	0.0180225	0.0175516	0	0	0	0.118169	0.03737	0.0337387	0	0	0	0	0	0	0	0	0	0	0.0206138	0.0234297	0.0282108	0.0426251	0.0848431	0.0553261	0.0255211	0.0317856	0.409781	0.243846
PATE_58	d__Bacteria;p__Patescibacteria;c__Paceibacteria;o__UBA9983_A;f__UBA2163;g__OLB19;s__	0	0	0	0	0	0	0	0	0	0	0	0	0	0	0	0	0	0	0	0	0	0	0	0	0	0	0	0	0	0	0.0128183	0.494269	0.0249227	0	0	0	0	0	0	0	0	0	0	0	0	0	0	0
PATE_59	d__Bacteria;p__Patescibacteria;c__Paceibacteria;o__UBA9983_A;f__UBA2163;g__OLB19;s__	0	0	0	0	0	0	0	0	0	0.0104111	0	0	0	0	0	0	0	0	0	0	0	0	0	0	0	0	0	0	0.0532896	0.0945441	0.0485168	0.0333278	0	0	0	0	0	0	0	0	0.0219666	0.0293892	0	0	0	0	0	0
PATE_60	d__Bacteria;p__Patescibacteria;c__Paceibacteria;o__UBA9983_A;f__UBA2163;g__OLB19;s__	0	0	0	0	0	0	0	0.00956689	0	0	0	0	0	0	0	0	0	0	0	0	0	0	0	0	0	0	0	0	0	0.0421713	0.0200644	0.0325814	0.0440516	0	0	0	0	0	0	0	0.0771485	0.077977	0.0887285	0.0100444	0	0	0	0
PATE_61	d__Bacteria;p__Patescibacteria;c__Paceibacteria;o__UBA9983_A;f__UBA2163;g__OLB19;s__	0	0	0	0	0	0	0	0.0103717	0	0.026343	0.00719632	0	0	0	0	0	0	0	0	0	0.00989327	0	0	0	0	0	0	0.0236841	0.10362	0.183476	0.133012	0.288943	0.0203233	0	0	0	0	0	0	0	0	0	0.00866383	0	0	0	0.0460447	0.020523
PATE_62	d__Bacteria;p__Patescibacteria;c__Paceibacteria;o__UBA9983_A;f__UBA2163;g__OLB19;s__	0	0	0	0	0	0	0	0	0	0.0105075	0.00835092	0.026532	0	0	0	0	0	0.0166335	0.0197358	0	0.0165339	0	0.0151905	0	0	0.0139432	0	0	0	0.0598483	0.0523625	0.110436	0.174141	0	0.026957	0	0	0	0.0356498	0.0489511	0.14424	0.307794	0.236343	0.0445361	0.0270124	0	0.0359112	0.0273806
PATE_63	d__Bacteria;p__Patescibacteria;c__Paceibacteria;o__UBA9983_A;f__UBA2163;g__OLB19;s__	0	0	0	0	0	0	0	0	0	0.0268577	0.0132441	0.0590987	0	0	0	0	0	0	0.016681	0	0.0916595	0.0331872	0.0211237	0.00896538	0	0.0276944	0.0223748	0.0148381	0	0.0223789	0.0587137	0.222281	0.0599534	0	0.0146818	0.00757868	0	0	0.0307615	0.0668832	0.015777	0.0630354	0.0312983	0.056767	0.0363362	0.0360199	0.0466801	0.0234916
PATE_64	d__Bacteria;p__Patescibacteria;c__Paceibacteria;o__UBA9983_A;f__UBA2163;g__OLB19;s__	0	0	0	0	0	0	0	0	0	0	0	0	0	0	0	0	0	0	0	0	0	0	0	0.086084	0.0458524	0.0308113	0.00987958	0.0611783	0.108814	0.0804218	0.156818	0.0882464	0.01794	0	0	0.0913716	0.0335023	0.0841635	0	0	0	0.0804848	0.0173819	0	0	0.0082603	0.140279	0.10265
PATE_65	d__Bacteria;p__Patescibacteria;c__Paceibacteria;o__UBA9983_A;f__UBA2163;g__UBA918;s__	0	0	0	0	0	0	0	0	0	0	0	0	0	0	0	0	0	0	0	0	0	0	0	0	0	0	0	0	0	0	0	0	0	0	0	0	0	0	0	0	0	0	0	0	0	0	0	0
PATE_66	d__Bacteria;p__Patescibacteria;c__Paceibacteria;o__UBA9983_A;f__UBA5272;g__UBA5272;s__	0	0	0	0	0	0	0	0	0	0	0	0	0	0	0	0	0	0	0	0	0	0	0	0	0	0	0	0	0	0	0	0	0	0	0	0	0	0	0	0	0	0	0	0	0	0	0	0
PATE_67	d__Bacteria;p__Patescibacteria;c__Paceibacteria;o__UBA9983_A;f__UBA9973;g__;s__	0.0102262	0.0170477	0.0248292	0	0	0	0	0	0	0	0.0355731	0.0389155	0	0	0.0101745	0.00806734	0	0	0	0	0.038032	0.0116994	0.02099	0.0382446	0.0866619	0.0331687	0.01244	0.0455591	0.0174026	0	0.0468576	0	0.0132124	0	0.0298714	0.0152704	0	0	0.0151938	0.00850318	0.0690188	0.0508361	0	0	0	0.0120914	0.0185867	0.00887079
PATE_68	d__Bacteria;p__Patescibacteria;c__Paceibacteria;o__UBA9983_A;f__UBA9973;g__;s__	0.00942253	0	0	0	0	0	0	0	0	0.0277809	0.0166098	0.0500767	0	0	0	0	0	0.00926343	0.0249207	0	0.0164593	0	0.0931625	0.0940276	0.123914	0.0414679	0.0365942	0.0595053	0.023812	0	0	0	0	0	0	0.0457585	0	0	0	0	0.00798592	0.024856	0	0	0.0110601	0	0	0
PATE_69	d__Bacteria;p__Patescibacteria;c__Paceibacteria;o__UBA9983_A;f__UBA9973;g__;s__	0	0	0	0	0	0	0	0	0	0	0	0	0	0	0	0	0	0	0	0	0	0	0	0	0	0	0	0	0	0	0	0	0	0	0	0	0	0	0	0	0	0	0	0	0	0	0	0
PATE_70	d__Bacteria;p__Patescibacteria;c__Paceibacteria;o__UBA9983_A;f__UBA9973;g__;s__	0	0	0	0	0	0	0	0	0	0.0311733	0.0190633	0.0103422	0	0	0	0	0	0	0	0	0	0	0.0287412	0	0	0	0	0	0	0	0	0	0	0	0	0	0	0	0	0	0	0	0	0	0	0	0	0
PATE_76	d__Bacteria;p__Patescibacteria;c__Saccharimonadia;o__;f__;g__;s__	0	0	0	0	0	0	0	0	0	0	0	0	0	0	0	0	0	0	0	0	0	0	0	0	0	0	0	0	0	0	0	0	0	0	0	0	0	0	0	0	0	0	0	0	0	0	0	0
PATE_77	d__Bacteria;p__Patescibacteria;c__Saccharimonadia;o__Saccharimonadales;f__;g__;s__	0.121863	0.0975679	0.172055	0.0518187	0.0456737	0.20236	0.167168	0.0650673	0	0.0810746	0.100498	0.136386	0.182872	0.157698	0.240298	0.341898	0.144026	0.0676882	0.123699	0.0445416	0.0191794	0.019693	0.122745	0.160826	0.220313	0.0215257	0.0602659	0.0168734	0	0.0105136	0.00863916	0	0	0	0	0.0354631	0	0	0	0	0	0.0114883	0	0	0	0.011082	0.00907881	0
PATE_78	d__Bacteria;p__Patescibacteria;c__Saccharimonadia;o__Saccharimonadales;f__;g__;s__	0.135296	0.112247	0.202439	0.0671285	0.0578326	0.250345	0.206288	0.0803326	0	0.0846982	0.109832	0.163317	0.225915	0.199904	0.303116	0.418911	0.161915	0.0709834	0.122683	0.0445178	0.0187057	0.0211379	0.136135	0.200573	0.273332	0.0269226	0.070933	0.0171779	0	0	0.00792747	0	0	0	0	0.0330984	0	0	0	0	0	0.0107543	0	0	0	0.011176	0.00846025	0
PATE_79	d__Bacteria;p__Patescibacteria;c__Saccharimonadia;o__Saccharimonadales;f__;g__;s__	0.119418	0.0457004	0.0546121	0.0256139	0.021734	0.0775927	0.102267	0.0950781	0.0215362	0.346865	0.21387	0.312465	0.42675	0.335732	0.635785	0.749806	0.267979	0.477561	0.787847	0.355655	0.0767094	0.0432872	0.170728	0.244464	0.467056	0.131444	0.479258	0.666385	0.137716	0.284394	0.124218	0.0547514	0	0.659011	0.0263401	0.440942	0.349519	0.214622	0.100026	0.228182	0.149556	0.20479	0.0104369	0	0	0.0318262	0.0275216	0.018033
PATE_80	d__Bacteria;p__Patescibacteria;c__Saccharimonadia;o__Saccharimonadales;f__;g__;s__	0.0107077	0.00987963	0	0	0	0.149549	0.244896	0.0171629	0.0146505	0.136781	0.0258981	0	0	0	0	0	0	0	0.0212719	0.0107801	0	0	0	0	0	0	0	0	0.0237126	0	0.0959826	0.0314907	0.0278068	0	0	0	0	0	0	0	0	0	0	0	0	0	0	0
PATE_81	d__Bacteria;p__Patescibacteria;c__Saccharimonadia;o__Saccharimonadales;f__2-12-FULL-41-12;g__;s__	0	0	0	0	0	0	0	0	0	0.0185403	0	0	0	0	0	0	0	0	0	0	0	0	0	0	0	0	0	0.00828351	0.0772251	0.015028	0.220953	0.0548101	0.0553544	0	0	0	0	0	0	0	0	0	0	0	0	0	0	0
PATE_82	d__Bacteria;p__Patescibacteria;c__Saccharimonadia;o__Saccharimonadales;f__2-12-FULL-41-12;g__;s__	0.0420154	0.0245251	0	0	0	0	0.722524	0.0745954	0.266608	0.123463	0.0692334	0	0	0	0.00917692	0.00868121	0.0773676	0.233733	0.118435	0.181834	0.167652	0.0859865	0	0	0	0	0	0	0	0.158228	0.603003	0.115314	0.234974	0.145262	0	0	0	0.0119893	0.020413	0.0288674	0.150222	0.0861529	0.0751099	0.112629	0.130001	0.0157873	0	0
PATE_83	d__Bacteria;p__Patescibacteria;c__Saccharimonadia;o__Saccharimonadales;f__2-12-FULL-41-12;g__;s__	0	0	0	0.0160157	0.0137286	0	0	0	0	0	0	0	0	0	0	0	0	0	0	0	0	0	0	0.021218	0.198658	0.00968148	0.144171	0.154798	0.110334	0	0	0	0	0	0.106506	0.0279803	0.0884356	0.0296292	0	0	0	0	0	0	0	0	0	0.00809192
PATE_84	d__Bacteria;p__Patescibacteria;c__Saccharimonadia;o__Saccharimonadales;f__2-12-FULL-41-12;g__;s__	0.0437179	0.0502398	0.0367312	0.0320034	0.0125803	0.0759824	0	0	0	0.0229937	0.180194	0.16227	0.0609135	0.0451763	0.26044	0.0175555	0	0	0	0	0.0214148	0.0223389	0.155605	0.177836	0.572624	0.0673627	0.81085	0	0	0	0	0	0	0	0	0.0786625	0.17906	0.0121022	0.138765	0.0626783	0.0144435	0	0	0	0	0	0	0
PATE_85	d__Bacteria;p__Patescibacteria;c__Saccharimonadia;o__Saccharimonadales;f__2-12-FULL-41-12;g__;s__	0	0	0	0	0	0	0	0	0	0	0	0	0	0	0	0	0	0	0	0	0	0	0	0	0	0	0	0	0	0	0	0	0	0	0	0	0	0	0	0	0	0	0	0	0	0	0	0
PATE_86	d__Bacteria;p__Patescibacteria;c__Saccharimonadia;o__Saccharimonadales;f__2-12-FULL-41-12;g__;s__	0.0704152	0.0824876	0.0645758	0.0552244	0.0210947	0.130941	0.0129369	0	0	0.0382444	0.317337	0.231281	0.0887252	0.0585826	0.355114	0.0175649	0	0	0	0	0.013682	0.018173	0.13023	0.173002	0.723045	0.095923	1.15754	0.00955425	0	0	0	0	0	0	0	0.0968724	0.177445	0.00889049	0.13802	0.059218	0.0131883	0	0	0	0	0	0	0
PATE_87	d__Bacteria;p__Patescibacteria;c__Saccharimonadia;o__Saccharimonadales;f__Saccharimonadaceae;g__;s__	0.0695413	0.112262	0.0118418	0	0.0450488	0.0245551	0.0402652	0.01698	0	0	0	0	0	0	0	0	0	0	0	0	0.0116545	0.0224456	0.258754	0.00871402	0	0.100178	0.0883858	0.153537	0.03744	0	0	0	0	0	0	0.0928371	0.129563	0.0863411	0.0226873	0.0154222	0.0285824	0.0321743	0	0	0	0	0	0
PATE_88	d__Bacteria;p__Patescibacteria;c__Saccharimonadia;o__Saccharimonadales;f__Saccharimonadaceae;g__;s__	0	0	0	0	0	0	0	0	0	0	0	0	0	0	0	0	0	0	0	0	0	0	0	0	0	0	0	0	0	0	0	0	0	0	0	0	0	0	0	0	0	0	0	0	0	0	0	0
PATE_89	d__Bacteria;p__Patescibacteria;c__Saccharimonadia;o__Saccharimonadales;f__Saccharimonadaceae;g__;s__	0	0	0	0	0	0	0	0	0	0	0	0	0	0	0	0	0	0	0	0	0	0	0	0	0	0	0	0	0	0	0	0	0	0	0	0	0	0	0	0	0	0	0	0	0	0	0	0
PATE_90	d__Bacteria;p__Patescibacteria;c__Saccharimonadia;o__Saccharimonadales;f__Saccharimonadaceae;g__;s__	0	0	0	0	0	0	0	0	0	0.0097309	0.0284799	0	0.011222	0.0188338	0.113885	0.0367423	0.0360759	0	0.0353294	0.0096159	0	0	0.139948	0.00923261	0	0.00826888	0.0507435	0.0194129	0.0179178	0.0104681	0.00991717	0.00810314	0	0.0316669	0	0.00893067	0	0	0	0	0	0	0	0	0.0100547	0	0	0
PATE_91	d__Bacteria;p__Patescibacteria;c__Saccharimonadia;o__Saccharimonadales;f__Saccharimonadaceae;g__;s__	0	0	0	0	0	0	0	0	0	0	0	0	0	0	0	0	0	0	0	0	0	0	0	0	0	0	0	0	0	0	0	0	0	0	0	0	0	0	0	0	0	0	0	0	0	0	0	0
PATE_92	d__Bacteria;p__Patescibacteria;c__Saccharimonadia;o__Saccharimonadales;f__Saccharimonadaceae;g__;s__	0	0	0	0	0	0	0	0	0	0.0226551	0.0632133	0	0.0206518	0.0346063	0.24333	0.0699672	0.0783186	0.0127615	0.0765718	0.0215213	0	0	0.338263	0.0157788	0	0.0223819	0.137965	0.0572238	0.049936	0.0266564	0.0262691	0.0246191	0	0.0857805	0	0.0189001	0	0	0	0.0109469	0	0	0	0.0164138	0.0237126	0	0	0
PATE_93	d__Bacteria;p__Patescibacteria;c__Saccharimonadia;o__Saccharimonadales;f__Saccharimonadaceae;g__Saccharimonas;s__	0	0	0	0	0	0	0.0355194	0.865644	0	0.0105415	0	0	0	0	0	0.534898	0.568645	0.0707665	0.324527	0.0293324	0	0	0	0	0	0	0	0.0844266	0.0404678	0.333731	0.12242	0.12382	0	0	0	0	0	0	0	0	0	0	0.0101991	0	0	0	0	0
PATE_94	d__Bacteria;p__Patescibacteria;c__Saccharimonadia;o__Saccharimonadales;f__Saccharimonadaceae;g__Saccharimonas;s__	0	0	0	0	0	0	0.0406209	1.7335	0.00802655	0.0143444	0	0	0	0	0	1.11728	1.13784	0.143969	0.687671	0.0667261	0	0	0	0	0	0	0	0.10779	0.0535905	0.76389	0.273272	0.27133	0	0	0	0	0	0	0	0	0	0	0.019753	0	0	0	0	0
PATE_95	d__Bacteria;p__Patescibacteria;c__Saccharimonadia;o__Saccharimonadales;f__Saccharimonadaceae;g__SZUA-359;s__	0	0	0	0	0	0	0	0	0	0	0	0	0	0	0	0	0.138683	0.0668885	0.168993	0	0	0	0	0	0	0	0	0.0360215	0.0135821	0	0	0	0	0	0	0	0	0	0	0	0	0	0	0	0	0	0	0
PATE_96	d__Bacteria;p__Patescibacteria;c__Saccharimonadia;o__Saccharimonadales;f__Saccharimonadaceae;g__UBA1020;s__	0	0	0	0	0	0	0	0	0	0	0	0	0	0.0594367	0.0148004	0.0314675	0.0136427	0	0	0	0.00948582	0.0140166	0	0	0	0	0.037229	0	0	0	0	0	0	0	0	0	0	0	0	0	0	0.013864	0	0	0	0	0	0
PATE_97	d__Bacteria;p__Patescibacteria;c__Saccharimonadia;o__Saccharimonadales;f__Saccharimonadaceae;g__UBA1020;s__	0	0	0	0	0	0	0	0	0	0	0	0	0	0	0	0	0	0	0	0	0	0	0	0	0	0	0	0	0	0	0	0	0	0	0	0	0	0	0	0	0	0	0	0	0	0	0	0
PATE_100	d__Bacteria;p__Patescibacteria;c__Saccharimonadia;o__Saccharimonadales;f__Saccharimonadaceae;g__UBA2112;s__	0	0	0	0	0	0	0	0	0	0	0	0	0	0	0	0	0	0	0	0	0	0	0	0	0	0	0	0	0	0	0	0	0	0	0	0	0	0	0	0	0	0	0	0	0	0	0	0
PATE_101	d__Bacteria;p__Patescibacteria;c__Saccharimonadia;o__Saccharimonadales;f__Saccharimonadaceae;g__UBA2112;s__	0	0	0	0	0	0	0	0.0194251	0.0109616	0.0198162	0	0	0	0	0	0	0	0	0	0	0	0	0	0	0	0	0	0	0	0	0	0	0	0	0	0	0	0	0	0	0	0	0	0	0	0	0	0
PATE_102	d__Bacteria;p__Patescibacteria;c__Saccharimonadia;o__Saccharimonadales;f__Saccharimonadaceae;g__UBA2112;s__	0	0	0	0	0	0	0	0	0.0133022	0.0475217	0.0159299	0	0	0	0	0	0	0	0	0.0933687	0.0244653	0.0756561	0.0205071	0	0	0	0	0	0	0.0122946	0	0	0.0344619	0.120843	0	0	0	0.0859644	0.216462	0.126059	0.0350323	0.0309172	0.0112453	0.152448	0.0631531	0.0880434	0.0408578	0
PATE_98	d__Bacteria;p__Patescibacteria;c__Saccharimonadia;o__Saccharimonadales;f__Saccharimonadaceae;g__UBA2112;s__	0.277633	0.0205853	0	0.200366	0.0912791	0.221749	0.0887295	0	0	0.04958	0.0332014	0.0874881	0.174614	0.0556949	0.0731381	0.0476652	0.026492	0	0	0	0	0.0175861	0.11846	0.106152	0.213644	0.0172908	0.016041	0.020073	0	0	0	0	0	0	0	0	0	0	0	0	0	0	0	0	0	0	0	0
PATE_99	d__Bacteria;p__Patescibacteria;c__Saccharimonadia;o__Saccharimonadales;f__Saccharimonadaceae;g__UBA2112;s__	0	0	0	0	0	0	0	0	0	0	0	0	0	0	0	0	0	0	0	0	0	0	0	0	0	0	0	0	0	0	0	0	0	0	0	0	0	0	0	0	0	0	0	0	0	0	0	0
PATE_103	d__Bacteria;p__Patescibacteria;c__Saccharimonadia;o__Saccharimonadales;f__SZUA-47;g__;s__	0.0781868	0.0721266	0.0949739	0	0.0090765	0.0147408	0.00836551	0.00691222	0	0	0.0247209	0.0165135	0.0110532	0	0	0	0	0	0	0	0	0	0.10201	0.0382361	0.0486269	0.0179545	0.127611	0.0470232	0	0.00921992	0.0146084	0	0.0564812	0.0517107	0.0268411	0.0241358	0.0917257	0.0958311	0.0461516	0.0139903	0	0	0.0129858	0.0330515	0.0283383	0.0212909	0.0113781	0
PATE_104	d__Bacteria;p__Patescibacteria;c__Saccharimonadia;o__Saccharimonadales;f__SZUA-47;g__;s__	0	0	0	0	0	0	0	0	0	0	0	0	0	0	0	0	0	0	0	0	0	0	0	0	0	0	0	0	0	0	0	0	0	0	0	0	0	0	0	0	0	0	0	0	0	0	0	0
PATE_105	d__Bacteria;p__Patescibacteria;c__Saccharimonadia;o__Saccharimonadales;f__SZUA-47;g__;s__	0	0	0	0	0	0	0	0	0	0	0	0	0	0	0	0	0	0	0	0	0	0	0	0	0	0	0	0	0	0	0	0	0	0	0	0	0	0	0	0	0	0	0	0	0	0	0	0
PATE_106	d__Bacteria;p__Patescibacteria;c__Saccharimonadia;o__Saccharimonadales;f__SZUA-47;g__;s__	0.0663788	0.0742419	0.089635	0	0	0.00994119	0	0	0	0	0.0131827	0.0232192	0.0121212	0	0	0	0	0	0	0	0	0	0.0720876	0.0244456	0.0245754	0.00995172	0.0654015	0.0261037	0	0	0.00934847	0	0.0468432	0.0912359	0.0458523	0.0438721	0.195938	0.123797	0.109089	0.0267927	0	0.00955725	0.0240326	0.0497266	0.0540864	0.0352792	0.0164489	0
PATE_107	d__Bacteria;p__Patescibacteria;c__Saccharimonadia;o__Saccharimonadales;f__SZUA-47;g__;s__	0	0	0	0	0	0	0	0	0	0	0	0	0	0	0	0	0	0	0	0	0	0	0	0	0	0	0	0	0	0	0	0	0	0	0	0	0	0	0	0.0178769	0.0138766	0	0	0.0095792	0.0123031	0.0162039	0.0238946	0.0165948
PATE_108	d__Bacteria;p__Patescibacteria;c__Saccharimonadia;o__Saccharimonadales;f__SZUA-47;g__;s__	0.428673	0.760293	0.470246	0.127601	0.186092	0.172933	0.110463	0.0365735	0.00733227	0.0261677	0.402169	0.734386	0.445472	0.333312	0.506719	0.21346	0.0620095	0.0177259	0.104182	0.125745	0.814974	0.545682	1.95071	0.38546	0.558432	0.484552	1.07539	0.0536442	0.0133387	0.00962338	0.0126087	0.0109676	0.132868	0.109745	0.157374	0.159219	0.279833	0.251159	0.447697	0.375548	0.0796867	0.0452791	0.0181102	0.0440373	0.181117	0.133269	0.095233	0.0804437
PATE_109	d__Bacteria;p__Patescibacteria;c__Saccharimonadia;o__Saccharimonadales;f__UBA10212;g__;s__	0	0	0	0	0	0	0	0	0	0	0	0.0444138	0.0161104	0	0	0	0	0	0	0	0	0	0	0	0	0.0179978	0.061245	0	0	0	0	0	0	0	0	0	0.0515373	0.0437629	0.0793383	0.0459454	0	0	0	0	0	0	0	0.0145782
PATE_110	d__Bacteria;p__Patescibacteria;c__Saccharimonadia;o__Saccharimonadales;f__UBA10212;g__;s__	0	0	0	0	0	0	0	0	0	0	0	0	0	0	0	0	0	0	0	0	0	0	0	0	0	0	0	0	0	0	0	0	0	0	0	0	0	0	0	0	0	0	0	0	0	0	0	0
PATE_111	d__Bacteria;p__Patescibacteria;c__Saccharimonadia;o__Saccharimonadales;f__UBA10212;g__;s__	0	0	0	0	0	0	0	0	0	0	0	0.0574088	0.0206258	0.00832585	0	0	0	0	0	0	0	0	0	0	0	0.0223734	0.0818811	0	0	0	0	0	0	0	0	0	0.0550477	0.0475724	0.040907	0.04636	0	0	0	0	0	0	0	0
PATE_112	d__Bacteria;p__Patescibacteria;c__Saccharimonadia;o__Saccharimonadales;f__UBA10212;g__;s__	0	0	0	0	0	0	0	0	0	0	0	0.0578645	0.0221498	0.00961143	0	0	0	0	0	0	0	0	0	0	0	0.0282884	0.10175	0	0	0	0	0	0	0	0	0	0.0664615	0.0563341	0.0541839	0.056098	0.00699656	0	0	0	0	0	0	0
PATE_113	d__Bacteria;p__Patescibacteria;c__Saccharimonadia;o__Saccharimonadales;f__UBA10212;g__;s__	0	0	0	0	0	0	0	0	0	0	0	0	0	0	0	0	0	0	0	0	0	0	0	0	0	0	0	0	0	0	0	0	0	0	0	0	0	0	0	0	0	0	0	0	0	0	0	0
PATE_114	d__Bacteria;p__Patescibacteria;c__Saccharimonadia;o__Saccharimonadales;f__UBA4665;g__;s__	0	0	0	0	0	0	0	0	0	0	0	0	0	0	0	0	0	0	0	0	0	0	0	0	0	0	0	0	0	0	0	0	0	0	0	0	0	0	0	0	0	0	0	0	0	0	0	0
PATE_115	d__Bacteria;p__Patescibacteria;c__Saccharimonadia;o__Saccharimonadales;f__UBA4665;g__;s__	0	0	0	0	0	0	0	0	0	0	0	0	0	0	0	0	0	0	0	0	0	0	0	0	0	0	0	0	0	0	0	0	0	0	0	0	0	0	0	0	0	0	0	0	0	0	0	0
PATE_116	d__Bacteria;p__Patescibacteria;c__Saccharimonadia;o__Saccharimonadales;f__UBA4665;g__;s__	0	0.00853517	0.0170284	0	0	0	0.0192059	0.0229425	0	0.0169998	0.0295325	0.0896457	0.0827526	0.0589993	0.0733558	0.0405601	0.0211863	0.0187238	0.053338	0.0468117	0.0656838	0.0403526	0.0436881	0.0123143	0.0173939	0.0332241	0.0324833	0.00945245	0	0.0290126	0.039936	0.0162599	0.0408842	0.0129911	0	0	0.0111474	0	0.147787	0.18732	0.0166916	0.0175206	0	0	0	0	0	0
PATE_117	d__Bacteria;p__Patescibacteria;c__Saccharimonadia;o__Saccharimonadales;f__UBA4665;g__;s__	0	0	0	0	0	0	0	0	0	0	0	0	0	0	0	0.0125431	0.0363938	0.0128965	0.0168046	0	0	0	0	0	0	0	0	0	0	0	0	0	0	0	0	0	0	0	0	0.0277573	0.114835	0.364243	0.147444	0.0228459	0	0	0	0
PATE_118	d__Bacteria;p__Patescibacteria;c__Saccharimonadia;o__Saccharimonadales;f__UBA4665;g__;s__	0.082938	0.245791	0.07799	0.0289898	0.0119678	0.169926	0.402099	0.062541	0.00855669	0.110057	0.147555	0.162654	0.114592	0.138959	0.197493	0.0526238	0.0155004	0	0	0.0938252	0.101429	0.0548619	0.0223975	0.0242006	0.0783233	0.0301541	0.168955	0	0	0	0	0	0	0	0.0109686	0.104735	0.0502964	0	0.0579148	0.0596239	0.0278171	0.0580552	0	0	0	0	0	0
PATE_119	d__Bacteria;p__Patescibacteria;c__Saccharimonadia;o__Saccharimonadales;f__UBA4665;g__GCA-2746885;s__	0	0	0	0	0	0	0	0	0	0	0	0.00704234	0	0	0	0	0	0	0	0	0	0	0	0	0	0	0	0	0	0	0	0	0	0	0	0	0	0	0	0	0.0324705	0.0363849	0	0	0	0	0	0
PATE_120	d__Bacteria;p__Patescibacteria;c__Saccharimonadia;o__Saccharimonadales;f__UBA4665;g__GCA-2746885;s__	0	0	0	0	0	0	0	0.199243	0	0	0	0	0	0	0	0.741703	0.57837	0.0953023	0.872845	0.112758	0	0	0	0	0	0	0	0	0	0	0.0421053	0.0177608	0	0	0	0	0	0	0	0.0102216	0.168122	0.400536	0.157966	0.0200023	0	0	0	0
PATE_121	d__Bacteria;p__Patescibacteria;c__Saccharimonadia;o__Saccharimonadales;f__UBA4665;g__GCA-2746885;s__	0	0	0	0	0	0	0	0	0	0	0	0.00771696	0	0	0	0	0	0	0	0	0	0	0	0	0	0	0	0	0	0	0	0	0	0	0	0	0	0	0	0	0.0370735	0.0421102	0.00925046	0	0	0	0	0
PATE_122	d__Bacteria;p__Patescibacteria;c__Saccharimonadia;o__Saccharimonadales;f__UBA4665;g__UBA6224;s__	0	0	0	0	0	0	0	0	0	0	0	0	0	0	0	0	0	0	0	0	0	0	0	0	0	0	0	0	0	0	0	0	0	0	0	0	0	0	0	0	0	0	0	0	0	0	0	0
PATE_123	d__Bacteria;p__Patescibacteria;c__Saccharimonadia;o__Saccharimonadales;f__UBA7683;g__;s__	0	0	0	0	0	0	0	0	0	0	0	0	0	0	0	0.0557462	0.0136557	0	0	0	0	0	0	0	0	0	0	0	0	0	0	0	0	0	0	0	0	0	0.0836221	0.152952	0.0469224	0	0	0	0	0	0	0
PATE_124	d__Bacteria;p__Patescibacteria;c__Saccharimonadia;o__Saccharimonadales;f__UBA7683;g__UBA7683;s__	0	0	0	0	0	0	0	0	0	0	0	0	0	0	0	0	0	0	0	0	0	0	0	0	0	0	0	0	0	0	0	0	0	0	0	0	0	0	0	0	0	0	0	0	0	0	0	0
PATE_125	d__Bacteria;p__Patescibacteria;c__Saccharimonadia;o__Saccharimonadales;f__UBA7683;g__UBA7683;s__	0.00915088	0.0244203	0.0460412	0.0142263	0.0404662	0.0186972	0.0139624	0	0	0.0419505	0.0854594	0.14264	0.0637072	0.0377193	0.0391933	0.0321792	0.0160072	0.011908	0	0	0.0184192	0.0122631	0.0701785	0.015295	0.0563912	0.0416122	0.0390098	0.0375346	0.0393278	0	0.0697754	0.0226162	0.0504576	0.0570021	0.0435543	0.00835282	0.022074	0.0250335	0.0100395	0.0171974	0	0	0	0	0	0.0090361	0.0129249	0.0324616
PATE_126	d__Bacteria;p__Patescibacteria;c__Saccharimonadia;o__Saccharimonadales;f__UBA7683;g__UBA7683;s__	0	0	0	0	0	0.189592	0.160631	0.0442124	0	0	0.0288887	0	0	0.0300841	0.461806	0.175297	0.0853671	0.0220176	0.127124	0.0247131	0.0495149	0.0984241	0.43092	0	0	0	0	0.408998	0.0692784	0	0	0	0	0	0	0	0	0	0.0680569	0.241502	0	0	0	0	0	0	0	0
PATE_127	d__Bacteria;p__Patescibacteria;c__Saccharimonadia;o__UBA4664;f__;g__;s__	0	0	0	0	0	0	0	0	0	0	0	0	0	0	0	0	0	0	0	0	0	0	0	0	0	0	0	0	0	0	0	0	0	0	0	0	0	0	0	0	0	0	0	0	0	0	0	0
PATE_128	d__Bacteria;p__Patescibacteria;c__Saccharimonadia;o__UBA4664;f__;g__;s__	0	0	0	0	0	0	0	0	0	0	0	0	0	0	0	0	0	0	0	0	0	0	0	0	0	0	0	0	0	0	0	0	0	0	0	0	0	0	0	0	0	0	0	0	0	0	0	0
PATE_129	d__Bacteria;p__Patescibacteria;c__Saccharimonadia;o__UBA4664;f__;g__;s__	0	0	0	0	0	0	0.0312941	0	0.0114205	0.0190427	0	0	0	0.00821066	0	0.0254277	0.0373551	0	0	0	0	0	0	0	0	0	0.104902	0	0	0	0	0	0	0	0	0	0	0	0.00767979	0	0	0	0	0	0	0	0	0
PATE_130	d__Bacteria;p__Patescibacteria;c__Saccharimonadia;o__UBA4664;f__;g__;s__	0	0	0	0	0	0	0	0	0	0	0	0	0	0	0	0	0	0	0	0	0	0	0	0	0	0	0	0	0	0	0	0	0	0	0	0	0	0	0	0	0	0	0	0	0	0	0	0
PATE_131	d__Bacteria;p__Patescibacteria;c__UBA1384;o__2-12-FULL-50-11;f__;g__;s__	0.0231521	0.0164486	0.0181111	0.0179143	0.03122	0.0619328	0.0646945	0	0	0	0	0.0432762	0.0963496	0.148754	0.144168	0.0183899	0	0	0	0	0	0	0.0480842	0.138403	0.0745355	0.306692	0.0479658	0.0100067	0	0	0	0	0	0	0	0.0770667	0.0927481	0.092724	0.00939492	0.0318671	0.0299504	0	0	0.010255	0.0155604	0.0378739	0.290243	0.267078
PATE_132	d__Bacteria;p__Patescibacteria;c__WWE3;o__2-01-FULL-39-13;f__;g__;s__	0	0	0	0	0	0	0	0	0	0	0	0	0	0	0	0	0	0	0	0	0	0	0	0	0	0	0	0	0	0	0	0	0	0	0	0	0	0	0	0	0	0	0	0	0	0	0	0
PATE_133	d__Bacteria;p__Patescibacteria;c__WWE3;o__UBA101185;f__UBA10185;g__;s__	0	0.00877626	0.0130211	0.0214678	0.00801915	0	0	0	0	0	0.00975503	0.0312442	0.0225448	0	0	0	0	0	0	0	0	0	0	0	0	0	0	0	0	0	0	0	0	0	0	0	0	0	0	0	0	0	0	0	0	0	0	0
PATE_134	d__Bacteria;p__Patescibacteria;c__WWE3;o__UBA101185;f__UBA10185;g__;s__	0	0.0298994	0.0461205	0.0657939	0.0854676	0.0206105	0.00920613	0	0	0	0.0157257	0.0230507	0.033858	0.0165839	0.104853	0.0321592	0.00615125	0	0	0	0	0	0.295475	0.120103	0.200067	0.0320195	0.0210463	0.0106327	0	0	0	0	0	0	0	0	0	0	0	0	0	0	0	0	0	0	0	0
PATE_135	d__Bacteria;p__Patescibacteria;c__WWE3;o__UBA101185;f__UBA10185;g__;s__	0	0	0	0	0	0	0	0	0	0	0	0	0	0	0	0	0	0	0	0	0	0	0	0	0	0	0	0	0	0	0	0	0	0	0	0	0	0	0	0	0	0	0	0	0	0	0	0
[truncated: 72 more columns]

## Sheet: Tbable S5 KEGG completenese
Table S5. Estimated completeness (%) of KEGG modules in the recovered CPR MAGs from Shatin activated sludge.
Genome_name	Taxnomy	M00687	M00688	M00689	M00690	M00677	M00682	M00678	M00679	M00680	M00681	M00683	M00684	M00695	M00694	M00676	M00691	M00692	M00693	M00685	M00686	M00298	M00249	M00858	M00250	M00320	M00251	M00252	M00253	M00813	M00817	M00762	M00583	M00257	M00634	M00747	M00314	M00731	M00732	M00224	M00255	M00584	M00259	M00256	M00315	M00258	M00254	M00019	M00535
PATE_01	d__Bacteria;p__Patescibacteria;c__4484-211;o__4484-211;f__;g__;s__	0	0	0	0	0	0	0	0	0	0	0	0	0	0	0	0	0	0	0	0	0	0	0	0	0	0	0	0	0	0	0	0	0	0	0	0	0	0	0	0	0	0	100	0	100	0	0	0
PATE_02	d__Bacteria;p__Patescibacteria;c__4484-211;o__4484-211;f__;g__;s__	0	0	0	0	0	0	0	0	0	0	0	0	0	0	0	0	0	0	0	0	0	0	0	0	0	0	0	0	0	0	0	0	0	0	0	0	0	0	0	0	0	0	0	0	100	0	0	0
PATE_03	d__Bacteria;p__Patescibacteria;c__4484-211;o__4484-211;f__;g__;s__	0	0	0	0	0	0	0	0	0	0	0	0	0	0	0	0	0	0	0	0	0	0	0	0	0	0	0	0	0	0	0	0	0	0	0	0	0	0	0	0	0	0	0	0	100	100	0	0
PATE_04	d__Bacteria;p__Patescibacteria;c__4484-211;o__4484-211;f__GCA-002791395;g__;s__	0	0	0	0	0	0	0	0	0	0	0	0	0	0	0	0	0	0	0	0	0	0	0	0	0	0	0	0	0	0	0	0	0	0	0	0	0	0	0	0	0	0	100	0	100	100	0	0
PATE_05	d__Bacteria;p__Patescibacteria;c__ABY1;o__Magasanikbacterales;f__UBA922;g__1-14-0-20-39-34;s__	0	0	0	0	0	0	0	0	0	0	0	0	0	0	0	0	0	0	0	0	0	0	0	0	0	0	0	0	0	0	0	0	0	0	0	0	0	0	0	0	0	0	100	0	100	100	25	0
PATE_06	d__Bacteria;p__Patescibacteria;c__ABY1;o__SG8-24;f__2-12-FULL-60-25;g__21-14-all-47-17;s__	0	0	0	0	0	0	0	0	0	0	0	0	33.33	0	0	0	0	0	0	0	0	0	0	0	0	0	0	0	0	0	0	0	0	0	0	0	0	0	0	0	0	0	100	0	0	100	0	0
PATE_07	d__Bacteria;p__Patescibacteria;c__ABY1;o__SG8-24;f__2-12-FULL-60-25;g__21-14-all-47-17;s__	0	0	0	0	0	0	0	0	0	0	0	0	33.33	0	0	0	0	0	0	0	0	0	0	0	0	0	0	0	0	0	0	0	0	0	0	0	0	0	0	0	0	0	100	0	100	100	0	0
PATE_08	d__Bacteria;p__Patescibacteria;c__ABY1;o__SG8-24;f__2-12-FULL-60-25;g__21-14-all-47-17;s__	0	0	0	0	0	0	0	0	0	0	0	0	33.33	0	0	0	0	0	0	0	0	0	0	0	0	0	0	0	0	0	0	0	0	0	0	0	0	0	0	0	0	0	0	0	100	100	0	0
PATE_09	d__Bacteria;p__Patescibacteria;c__ABY1;o__SG8-24;f__2-12-FULL-60-25;g__21-14-all-47-17;s__	0	0	0	0	0	0	0	0	0	0	0	0	33.33	0	0	0	0	0	0	0	0	0	0	0	0	0	0	0	0	0	0	0	0	0	0	0	0	0	0	0	0	0	100	0	100	100	0	0
PATE_10	d__Bacteria;p__Patescibacteria;c__ABY1;o__SG8-24;f__2-12-FULL-60-25;g__SZUA-46;s__	0	0	0	0	0	0	0	0	0	0	0	0	0	0	0	0	0	0	0	0	0	0	0	0	0	0	0	0	0	0	0	0	0	0	0	0	0	0	0	0	0	0	100	0	100	0	0	0
PATE_100	d__Bacteria;p__Patescibacteria;c__Saccharimonadia;o__Saccharimonadales;f__Saccharimonadaceae;g__UBA2112;s__	0	0	0	0	0	0	0	0	0	0	0	0	0	0	0	0	0	0	0	0	0	0	0	0	0	0	0	0	0	0	0	0	0	0	0	0	0	0	0	0	0	0	100	0	100	100	25	0
PATE_101	d__Bacteria;p__Patescibacteria;c__Saccharimonadia;o__Saccharimonadales;f__Saccharimonadaceae;g__UBA2112;s__	0	0	0	0	0	0	0	0	0	0	0	0	0	0	0	0	0	0	0	0	0	0	0	0	0	0	0	0	0	0	0	0	0	0	0	0	0	0	0	0	0	0	100	0	100	100	50	0
PATE_102	d__Bacteria;p__Patescibacteria;c__Saccharimonadia;o__Saccharimonadales;f__Saccharimonadaceae;g__UBA2112;s__	0	0	0	0	0	0	0	0	0	0	0	0	0	0	0	0	0	0	0	0	0	0	0	0	0	0	0	0	0	0	0	0	0	0	0	0	0	0	0	0	0	0	100	0	100	100	0	0
PATE_103	d__Bacteria;p__Patescibacteria;c__Saccharimonadia;o__Saccharimonadales;f__SZUA-47;g__;s__	0	0	0	0	0	0	0	0	0	0	0	0	0	0	0	0	0	0	0	0	0	0	0	0	0	0	0	0	0	0	0	0	0	0	0	0	0	0	0	0	0	0	100	0	100	100	0	0
PATE_104	d__Bacteria;p__Patescibacteria;c__Saccharimonadia;o__Saccharimonadales;f__SZUA-47;g__;s__	0	0	0	0	0	0	0	0	0	0	0	0	0	0	0	0	0	0	0	0	0	0	0	0	0	0	0	0	0	0	0	0	0	0	0	0	0	0	0	0	0	0	100	0	100	100	0	0
PATE_105	d__Bacteria;p__Patescibacteria;c__Saccharimonadia;o__Saccharimonadales;f__SZUA-47;g__;s__	0	0	0	0	0	0	0	0	0	0	0	0	0	0	0	0	0	0	0	0	0	0	0	0	0	0	0	0	0	0	0	0	0	0	0	0	0	0	0	0	0	0	100	0	100	100	0	0
PATE_106	d__Bacteria;p__Patescibacteria;c__Saccharimonadia;o__Saccharimonadales;f__SZUA-47;g__;s__	0	0	0	0	0	0	0	0	0	0	0	0	0	0	0	0	0	0	0	0	0	0	0	0	0	0	0	0	0	0	0	0	0	0	0	0	0	0	0	0	0	0	100	0	100	100	25	0
PATE_107	d__Bacteria;p__Patescibacteria;c__Saccharimonadia;o__Saccharimonadales;f__SZUA-47;g__;s__	0	0	0	0	0	0	0	0	0	0	0	0	0	0	0	0	0	0	0	0	0	0	0	0	0	0	0	0	0	0	0	0	0	0	0	0	0	0	0	0	0	0	100	0	100	100	0	0
PATE_108	d__Bacteria;p__Patescibacteria;c__Saccharimonadia;o__Saccharimonadales;f__SZUA-47;g__;s__	0	0	0	0	0	0	0	0	0	0	0	0	0	0	0	0	0	0	0	0	0	0	0	0	0	0	0	0	0	0	0	0	0	0	0	0	0	0	0	0	0	0	100	0	100	100	0	0
PATE_109	d__Bacteria;p__Patescibacteria;c__Saccharimonadia;o__Saccharimonadales;f__UBA10212;g__;s__	0	0	0	0	0	0	0	0	0	0	0	0	0	0	0	0	0	0	0	0	0	0	0	0	0	0	0	0	0	0	0	0	0	0	0	0	0	0	0	0	0	0	100	0	100	100	0	0
PATE_11	d__Bacteria;p__Patescibacteria;c__ABY1;o__UBA10025;f__;g__;s__	0	0	0	0	0	0	0	0	0	0	0	0	0	0	0	0	0	0	0	0	0	0	0	0	0	0	0	0	0	0	0	0	0	0	0	0	0	0	0	0	0	0	0	0	100	100	0	0
PATE_110	d__Bacteria;p__Patescibacteria;c__Saccharimonadia;o__Saccharimonadales;f__UBA10212;g__;s__	0	0	0	0	0	0	0	0	0	0	0	0	0	0	0	0	0	0	0	0	0	0	0	0	0	0	0	0	0	0	0	0	0	0	0	0	0	0	0	0	0	0	100	0	100	100	0	0
PATE_111	d__Bacteria;p__Patescibacteria;c__Saccharimonadia;o__Saccharimonadales;f__UBA10212;g__;s__	0	0	0	0	0	0	0	0	0	0	0	0	0	0	0	0	0	0	0	0	0	0	0	0	0	0	0	0	0	0	0	0	0	0	0	0	0	0	0	0	0	0	100	0	100	100	0	0
PATE_112	d__Bacteria;p__Patescibacteria;c__Saccharimonadia;o__Saccharimonadales;f__UBA10212;g__;s__	0	0	0	0	0	0	0	0	0	0	0	0	0	0	0	0	0	0	0	0	0	0	0	0	0	0	0	0	0	0	0	0	0	0	0	0	0	0	0	0	0	0	0	0	100	100	25	0
PATE_113	d__Bacteria;p__Patescibacteria;c__Saccharimonadia;o__Saccharimonadales;f__UBA10212;g__;s__	0	0	0	0	0	0	0	0	0	0	0	0	0	0	0	0	0	0	0	0	0	0	0	0	0	0	0	0	0	0	0	0	0	0	0	0	0	0	0	0	0	0	100	0	100	100	0	0
PATE_114	d__Bacteria;p__Patescibacteria;c__Saccharimonadia;o__Saccharimonadales;f__UBA4665;g__;s__	0	0	0	0	0	0	0	0	0	0	0	0	0	0	0	0	0	0	0	0	0	0	0	0	0	0	0	0	0	0	0	0	0	0	0	0	0	0	0	0	0	0	100	0	100	0	0	0
PATE_115	d__Bacteria;p__Patescibacteria;c__Saccharimonadia;o__Saccharimonadales;f__UBA4665;g__;s__	0	0	0	0	0	0	0	0	0	0	0	0	0	0	0	0	0	0	0	0	0	0	0	0	0	0	0	0	0	0	0	0	0	0	0	0	0	0	0	0	0	0	0	0	100	100	0	0
PATE_116	d__Bacteria;p__Patescibacteria;c__Saccharimonadia;o__Saccharimonadales;f__UBA4665;g__;s__	0	0	0	0	0	0	0	0	0	0	0	0	0	0	0	0	0	0	0	0	0	0	0	0	0	0	0	0	0	0	0	0	0	0	0	0	0	0	0	0	0	0	100	0	100	100	0	0
PATE_117	d__Bacteria;p__Patescibacteria;c__Saccharimonadia;o__Saccharimonadales;f__UBA4665;g__;s__	0	0	0	0	0	0	0	0	0	0	0	0	0	0	0	0	0	0	0	0	100	0	0	0	0	0	0	0	0	0	0	0	0	0	0	0	0	0	0	0	0	0	100	0	100	0	0	0
PATE_118	d__Bacteria;p__Patescibacteria;c__Saccharimonadia;o__Saccharimonadales;f__UBA4665;g__;s__	0	0	0	0	0	0	0	0	0	0	0	0	0	0	0	0	0	0	0	0	0	0	0	0	0	0	0	0	0	0	0	0	0	0	0	0	0	0	0	0	0	0	100	0	100	100	0	0
PATE_119	d__Bacteria;p__Patescibacteria;c__Saccharimonadia;o__Saccharimonadales;f__UBA4665;g__GCA-2746885;s__	0	0	0	0	0	0	0	0	0	0	0	0	0	0	0	0	0	0	0	0	0	0	0	0	0	0	0	0	0	0	0	0	0	0	0	0	0	0	0	0	0	0	100	0	100	100	0	0
PATE_12	d__Bacteria;p__Patescibacteria;c__ABY1;o__UBA1558;f__GWA2-36-10;g__GWA2-36-10;s__	0	0	0	0	0	0	0	0	0	0	0	0	0	0	0	0	0	0	0	0	0	0	0	0	0	0	0	0	0	0	0	0	0	0	0	0	0	0	0	0	0	0	100	0	100	100	0	0
PATE_120	d__Bacteria;p__Patescibacteria;c__Saccharimonadia;o__Saccharimonadales;f__UBA4665;g__GCA-2746885;s__	0	0	0	0	0	0	0	0	0	0	0	0	0	0	0	0	0	0	0	0	0	0	0	0	0	0	0	0	0	0	0	0	0	0	0	0	0	0	0	0	0	0	100	0	100	100	0	0
PATE_121	d__Bacteria;p__Patescibacteria;c__Saccharimonadia;o__Saccharimonadales;f__UBA4665;g__GCA-2746885;s__	0	0	0	0	0	0	0	0	0	0	0	0	0	0	0	0	0	0	0	0	0	0	0	0	0	0	0	0	0	0	0	0	0	0	0	0	0	0	0	0	0	0	100	0	100	100	0	0
PATE_122	d__Bacteria;p__Patescibacteria;c__Saccharimonadia;o__Saccharimonadales;f__UBA4665;g__UBA6224;s__	0	0	0	0	0	0	0	0	0	0	0	0	0	0	0	0	0	0	0	0	0	0	0	0	0	0	0	0	0	0	0	0	0	0	0	0	0	0	0	0	0	0	100	0	100	100	50	0
PATE_123	d__Bacteria;p__Patescibacteria;c__Saccharimonadia;o__Saccharimonadales;f__UBA7683;g__;s__	0	0	0	0	0	0	0	0	0	0	0	0	0	0	0	0	0	0	0	0	0	0	0	0	0	0	0	0	0	0	0	0	0	0	0	0	0	0	0	0	0	0	100	0	0	100	0	0
PATE_124	d__Bacteria;p__Patescibacteria;c__Saccharimonadia;o__Saccharimonadales;f__UBA7683;g__UBA7683;s__	0	0	0	0	0	0	0	0	0	0	0	0	0	0	0	0	0	0	0	0	0	0	0	0	0	0	0	0	0	0	0	0	0	0	0	0	0	0	0	0	0	0	100	0	100	100	25	0
PATE_125	d__Bacteria;p__Patescibacteria;c__Saccharimonadia;o__Saccharimonadales;f__UBA7683;g__UBA7683;s__	0	0	0	0	0	0	0	0	0	0	0	0	0	0	0	0	0	0	0	0	0	0	0	0	0	0	0	0	0	0	0	0	0	0	0	0	0	0	0	0	0	0	0	0	100	100	0	0
PATE_126	d__Bacteria;p__Patescibacteria;c__Saccharimonadia;o__Saccharimonadales;f__UBA7683;g__UBA7683;s__	0	0	0	0	0	0	0	0	0	0	0	0	0	0	0	0	0	0	0	0	0	0	0	0	0	0	0	0	0	0	0	0	0	0	0	0	0	0	0	0	0	0	100	0	100	100	0	0
PATE_127	d__Bacteria;p__Patescibacteria;c__Saccharimonadia;o__UBA4664;f__;g__;s__	0	0	0	0	0	0	0	0	0	0	0	0	0	0	0	0	0	0	0	0	0	0	0	0	0	0	0	0	0	0	0	0	0	0	0	0	0	0	0	0	0	0	0	0	100	100	0	0
PATE_128	d__Bacteria;p__Patescibacteria;c__Saccharimonadia;o__UBA4664;f__;g__;s__	0	0	0	0	0	0	0	0	0	0	0	0	0	0	0	0	0	0	0	0	0	0	0	0	0	0	0	0	0	0	0	0	0	0	0	0	0	0	0	0	0	0	100	0	100	100	0	0
PATE_129	d__Bacteria;p__Patescibacteria;c__Saccharimonadia;o__UBA4664;f__;g__;s__	0	0	0	0	0	0	0	0	0	0	0	0	0	0	0	0	0	0	0	0	0	0	0	0	0	0	0	0	0	0	0	0	0	0	0	0	0	0	0	0	0	0	100	0	100	100	25	0
PATE_13	d__Bacteria;p__Patescibacteria;c__Andersenbacteria;o__;f__;g__;s__	0	0	0	0	0	0	0	0	0	0	0	0	0	0	0	0	0	0	0	0	0	0	0	0	0	0	0	0	0	0	0	0	0	0	0	0	0	0	0	0	0	0	0	0	0	100	0	0
PATE_130	d__Bacteria;p__Patescibacteria;c__Saccharimonadia;o__UBA4664;f__;g__;s__	0	0	0	0	0	0	0	0	0	0	0	0	0	0	0	0	0	0	0	0	0	0	0	0	0	0	0	0	0	0	0	0	0	0	0	0	0	0	0	0	0	0	100	0	100	100	25	0
PATE_131	d__Bacteria;p__Patescibacteria;c__UBA1384;o__2-12-FULL-50-11;f__;g__;s__	0	0	0	0	0	0	0	0	0	0	0	0	33.33	0	0	0	0	0	0	0	0	0	0	0	0	0	0	0	0	0	0	0	0	0	0	0	0	0	0	0	0	0	100	0	100	100	0	0
PATE_132	d__Bacteria;p__Patescibacteria;c__WWE3;o__2-01-FULL-39-13;f__;g__;s__	0	0	0	0	0	0	0	0	0	0	0	0	0	0	0	0	0	0	0	0	0	0	0	0	0	0	0	0	0	0	0	0	0	0	0	0	0	0	0	0	0	0	0	0	100	0	0	0
PATE_133	d__Bacteria;p__Patescibacteria;c__WWE3;o__UBA101185;f__UBA10185;g__;s__	0	0	0	0	0	0	0	0	0	0	0	0	0	0	0	0	0	0	0	0	0	0	0	0	0	0	0	0	0	0	0	0	0	0	0	0	0	0	0	0	0	0	0	0	100	0	0	0
PATE_134	d__Bacteria;p__Patescibacteria;c__WWE3;o__UBA101185;f__UBA10185;g__;s__	0	0	0	0	0	0	0	0	0	0	0	0	0	0	0	0	0	0	0	0	0	0	0	0	0	0	0	0	0	0	0	0	0	0	0	0	0	0	0	0	0	0	0	0	100	0	0	0
PATE_135	d__Bacteria;p__Patescibacteria;c__WWE3;o__UBA101185;f__UBA10185;g__;s__	0	0	0	0	0	0	0	0	0	0	0	0	0	0	0	0	0	0	0	0	0	0	0	0	0	0	0	0	0	0	0	0	0	0	0	0	0	0	0	0	0	0	100	0	100	100	0	0
PATE_14	d__Bacteria;p__Patescibacteria;c__Andersenbacteria;o__;f__;g__;s__	0	0	0	0	0	0	0	0	0	0	0	0	0	0	0	0	0	0	0	0	0	0	0	0	0	0	0	0	0	0	0	0	0	0	0	0	0	0	0	0	0	0	100	0	0	100	0	0
PATE_15	d__Bacteria;p__Patescibacteria;c__Dojkabacteria;o__B142;f__;g__;s__	0	0	0	0	0	0	0	0	0	0	0	0	0	0	0	0	0	0	0	0	0	0	0	0	0	0	0	0	0	0	0	0	0	0	0	0	0	0	0	0	0	0	0	0	100	100	0	0
PATE_16	d__Bacteria;p__Patescibacteria;c__Dojkabacteria;o__B142;f__;g__;s__	0	0	0	0	0	0	0	0	0	0	0	0	33.33	0	0	0	0	0	0	0	0	0	0	100	0	0	0	0	0	0	0	0	0	0	0	0	0	0	0	0	0	0	100	0	100	0	0	0
PATE_17	d__Bacteria;p__Patescibacteria;c__Dojkabacteria;o__B142;f__;g__;s__	0	0	0	0	0	0	0	0	0	0	0	0	0	0	0	0	0	0	0	0	0	0	0	0	0	0	0	0	0	0	0	0	0	0	0	0	0	0	0	0	0	0	0	0	100	100	0	0
PATE_18	d__Bacteria;p__Patescibacteria;c__Dojkabacteria;o__B142;f__;g__;s__	0	0	0	0	0	0	0	0	0	0	0	0	0	0	0	0	0	0	0	0	0	0	0	0	0	0	0	0	0	0	0	0	0	0	0	0	0	0	0	0	0	0	0	0	0	100	0	0
PATE_19	d__Bacteria;p__Patescibacteria;c__Dojkabacteria;o__B142;f__;g__;s__	0	0	0	0	0	0	0	0	0	0	0	0	0	0	0	0	0	0	0	0	0	0	0	0	0	0	0	0	0	0	0	0	0	0	0	0	0	0	0	0	0	0	0	0	0	100	0	0
PATE_20	d__Bacteria;p__Patescibacteria;c__Dojkabacteria;o__B142;f__OLB20;g__;s__	0	0	0	0	0	0	0	0	0	0	0	0	0	0	0	0	0	0	0	0	0	0	0	0	0	0	0	0	0	0	0	0	0	0	0	0	0	0	0	0	0	0	0	0	0	100	0	0
PATE_21	d__Bacteria;p__Patescibacteria;c__Dojkabacteria;o__B142;f__OLB20;g__;s__	0	0	0	0	0	0	0	0	0	0	0	0	0	0	0	0	0	0	0	0	0	0	0	0	0	0	0	0	0	0	0	0	0	0	0	0	0	0	0	0	0	0	100	0	100	100	0	0
PATE_22	d__Bacteria;p__Patescibacteria;c__Dojkabacteria;o__SC72;f__;g__;s__	0	0	0	0	0	0	0	0	0	0	0	0	0	0	0	0	0	0	0	0	0	0	0	0	0	0	0	0	0	0	0	0	0	0	0	0	0	0	0	0	0	0	100	0	0	0	0	0
PATE_23	d__Bacteria;p__Patescibacteria;c__Dojkabacteria;o__SC72;f__;g__;s__	0	0	0	0	0	0	0	0	0	0	0	0	0	0	0	0	0	0	0	0	0	0	0	0	0	0	0	0	0	0	0	0	0	0	0	0	0	0	0	0	0	0	0	0	0	100	0	0
PATE_24	d__Bacteria;p__Patescibacteria;c__Gracilibacteria;o__Absconditabacterales;f__;g__;s__	0	0	0	0	0	0	0	0	0	0	0	0	0	0	0	0	0	0	0	0	0	0	0	0	0	0	0	0	0	0	0	0	0	0	0	0	0	0	0	0	0	0	0	0	100	0	0	0
PATE_25	d__Bacteria;p__Patescibacteria;c__Gracilibacteria;o__Absconditabacterales;f__X112;g__;s__	0	0	0	0	0	0	0	0	0	0	0	0	0	0	0	0	0	0	0	0	0	0	0	0	0	0	0	0	0	0	0	0	0	0	0	0	0	0	0	0	0	0	0	0	0	0	0	0
PATE_26	d__Bacteria;p__Patescibacteria;c__Gracilibacteria;o__BD1-5;f__UBA6164;g__;s__	0	0	0	0	0	0	0	0	0	0	0	0	0	0	0	0	0	0	0	0	0	0	0	0	0	0	0	0	0	0	0	0	0	0	0	0	0	0	0	0	0	0	0	0	0	0	0	0
PATE_27	d__Bacteria;p__Patescibacteria;c__Gracilibacteria;o__BD1-5;f__UBA6164;g__;s__	0	0	0	0	0	0	0	0	0	0	0	0	0	0	0	0	0	0	0	0	0	0	0	0	0	0	0	0	0	0	0	0	0	0	0	0	0	0	0	0	0	0	0	0	100	0	25	0
PATE_28	d__Bacteria;p__Patescibacteria;c__Gracilibacteria;o__BD1-5;f__UBA6164;g__;s__	0	0	0	0	0	0	0	0	0	0	0	0	33.33	0	0	0	0	0	0	0	0	0	0	0	0	0	0	0	0	0	0	0	0	0	0	0	0	0	0	0	0	0	0	0	0	100	0	0
PATE_29	d__Bacteria;p__Patescibacteria;c__Gracilibacteria;o__GCA-2401425;f__;g__;s__	0	0	0	0	0	0	0	0	0	0	0	0	0	0	0	0	0	0	0	0	0	0	0	0	0	0	0	0	0	0	0	0	0	0	0	0	0	0	0	0	0	0	0	0	100	100	100	66.67
PATE_30	d__Bacteria;p__Patescibacteria;c__Gracilibacteria;o__Peribacterales;f__Peribacteraceae;g__UBA2170;s__	0	0	0	0	0	0	0	0	0	0	0	0	0	0	0	0	0	0	0	0	0	0	0	100	0	0	0	0	0	0	0	0	0	0	0	0	0	0	0	0	0	0	100	0	100	0	0	0
PATE_31	d__Bacteria;p__Patescibacteria;c__Gracilibacteria;o__UBA1369;f__LOWO2-01-FULL-3;g__PGYE01;s__	0	0	0	0	0	0	0	0	0	0	0	0	0	0	0	0	0	0	0	0	0	0	0	0	0	0	0	0	0	0	0	0	0	0	0	0	0	0	0	0	0	0	0	0	0	100	0	0
PATE_32	d__Bacteria;p__Patescibacteria;c__Gracilibacteria;o__UBA1369;f__UBA1369;g__;s__	0	0	0	0	0	0	0	0	0	0	0	0	33.33	0	0	0	0	0	0	0	0	0	0	100	0	0	0	0	0	0	0	0	0	0	0	0	0	0	0	0	0	0	100	0	100	100	25	0
PATE_33	d__Bacteria;p__Patescibacteria;c__Gracilibacteria;o__UBA4473;f__UBA4473;g__;s__	0	0	0	0	0	0	0	0	0	0	0	0	0	0	0	0	0	0	0	0	0	0	0	0	0	0	0	0	0	0	0	0	0	0	0	0	0	0	0	0	0	0	0	0	100	0	0	0
PATE_34	d__Bacteria;p__Patescibacteria;c__Microgenomatia;o__Levybacterales;f__GWA1-39-11;g__;s__	0	0	0	0	0	0	0	0	0	0	0	0	0	0	0	0	0	0	0	0	0	0	0	0	0	0	0	0	0	0	0	0	0	0	0	0	0	0	0	0	0	0	100	0	100	100	0	0
PATE_35	d__Bacteria;p__Patescibacteria;c__Microgenomatia;o__Levybacterales;f__GWA1-39-11;g__;s__	0	0	0	0	0	0	0	0	0	0	0	0	0	0	0	0	0	0	0	0	0	0	0	0	0	0	0	0	0	0	0	0	0	0	0	0	0	0	0	0	0	0	100	0	100	100	0	0
PATE_36	d__Bacteria;p__Patescibacteria;c__Microgenomatia;o__UBA1400;f__PJMF01;g__;s__	0	0	0	0	0	0	0	0	0	0	0	0	0	0	0	0	0	0	0	0	0	0	0	0	0	0	0	0	0	0	0	0	0	0	0	0	0	0	0	0	0	0	100	0	100	100	0	0
PATE_37	d__Bacteria;p__Patescibacteria;c__Microgenomatia;o__UBA1400;f__PJMF01;g__1-14-0-10-56-10;s__	0	0	0	0	0	0	0	0	0	0	0	0	0	0	0	0	0	0	0	0	0	0	0	100	0	0	0	0	0	0	0	0	0	0	0	0	0	0	0	0	0	0	100	0	100	100	0	0
PATE_38	d__Bacteria;p__Patescibacteria;c__Microgenomatia;o__UBA1400;f__PJMF01;g__CG1-02-43-31;s__	0	0	0	0	0	0	0	0	0	0	0	0	0	0	0	0	0	0	0	0	0	0	0	0	0	0	0	0	0	0	0	0	0	0	0	0	0	0	0	0	0	0	0	0	100	100	0	0
PATE_39	d__Bacteria;p__Patescibacteria;c__Microgenomatia;o__UBA1400;f__PJMF01;g__CG1-02-43-31;s__	0	0	0	0	0	0	0	0	0	0	0	0	0	0	0	0	0	0	0	0	0	0	0	0	0	0	0	0	0	0	0	0	0	0	0	0	0	0	0	0	0	0	100	0	100	100	0	0
PATE_40	d__Bacteria;p__Patescibacteria;c__Microgenomatia;o__UBA1400;f__PJMF01;g__UBA1370;s__	0	0	0	0	0	0	0	0	0	0	0	0	0	0	0	0	0	0	0	0	0	0	0	0	0	0	0	0	0	0	0	0	0	0	0	0	0	0	0	0	0	0	100	0	100	0	0	0
PATE_41	d__Bacteria;p__Patescibacteria;c__Microgenomatia;o__UBA1406;f__GWC2-37-13;g__;s__	0	0	0	0	0	0	0	0	0	0	0	0	0	0	0	0	0	0	0	0	0	0	0	0	0	0	0	0	0	0	0	0	0	0	0	0	0	0	0	0	0	0	100	0	100	100	25	66.67
PATE_42	d__Bacteria;p__Patescibacteria;c__Microgenomatia;o__UBA1406;f__GWC2-37-13;g__UBA1450;s__	0	0	0	0	0	0	0	0	0	0	0	0	0	0	0	0	0	0	0	0	0	0	0	0	0	0	0	0	0	0	0	0	0	0	0	0	0	0	0	0	0	0	0	0	100	100	0	0
PATE_43	d__Bacteria;p__Patescibacteria;c__Microgenomatia;o__UBA1406;f__HO2-37-13b;g__;s__	0	0	0	0	0	0	0	0	0	0	0	0	0	0	0	0	0	0	0	0	0	0	0	0	0	0	0	0	0	0	0	0	0	0	0	0	0	0	0	0	0	0	0	0	100	100	0	0
PATE_44	d__Bacteria;p__Patescibacteria;c__Paceibacteria;o__UBA9983_A;f__UBA1006;g__;s__	0	0	0	0	0	0	0	0	0	0	0	0	0	0	0	0	0	0	0	0	0	0	0	0	0	0	0	0	0	0	0	0	0	0	0	0	0	0	0	0	0	0	100	0	0	0	0	0
PATE_45	d__Bacteria;p__Patescibacteria;c__Paceibacteria;o__UBA9983_A;f__UBA1006;g__;s__	0	0	0	0	0	0	0	0	0	0	0	0	0	0	0	0	0	0	0	0	0	0	0	0	0	0	0	0	0	0	0	0	0	0	0	0	0	0	0	0	0	0	0	0	0	0	0	0
PATE_46	d__Bacteria;p__Patescibacteria;c__Paceibacteria;o__UBA9983_A;f__UBA1006;g__UBA1006;s__	0	0	0	0	0	0	0	0	0	0	0	0	0	0	0	0	0	0	0	0	0	0	0	0	0	0	0	0	0	0	0	0	0	0	0	0	0	0	0	0	0	0	100	0	0	0	0	0
PATE_47	d__Bacteria;p__Patescibacteria;c__Paceibacteria;o__UBA9983_A;f__UBA1006;g__UBA1006;s__	0	0	0	0	0	0	0	0	0	0	0	0	0	0	0	0	0	0	0	0	0	0	0	0	0	0	0	0	0	0	0	0	0	0	0	0	0	0	0	0	0	0	100	0	0	0	0	0
PATE_48	d__Bacteria;p__Patescibacteria;c__Paceibacteria;o__UBA9983_A;f__UBA1006;g__UBA1006;s__	0	0	0	0	0	0	0	0	0	0	0	0	0	0	0	0	0	0	0	0	0	0	0	0	0	0	0	0	0	0	0	0	0	0	0	0	0	0	0	0	0	0	100	0	0	0	0	0
PATE_49	d__Bacteria;p__Patescibacteria;c__Paceibacteria;o__UBA9983_A;f__UBA2163;g__1-14-0-10-47-16;s__	0	0	0	0	0	0	0	0	0	0	0	0	0	0	0	0	0	0	0	0	0	0	0	0	0	0	0	0	0	0	0	0	0	0	0	0	0	0	0	0	0	0	100	0	0	100	0	0
PATE_50	d__Bacteria;p__Patescibacteria;c__Paceibacteria;o__UBA9983_A;f__UBA2163;g__OLB19;s__	0	0	0	0	0	0	0	0	0	0	0	0	0	0	0	0	0	0	0	0	0	0	0	0	0	0	0	0	0	0	0	0	0	0	0	0	0	0	0	0	0	0	100	0	100	100	25	0
PATE_51	d__Bacteria;p__Patescibacteria;c__Paceibacteria;o__UBA9983_A;f__UBA2163;g__OLB19;s__	0	0	0	0	0	0	0	0	0	0	0	0	0	0	0	0	0	0	0	0	0	0	0	0	0	0	0	0	0	0	0	0	0	0	0	0	0	0	0	0	0	0	0	0	100	100	0	0
PATE_52	d__Bacteria;p__Patescibacteria;c__Paceibacteria;o__UBA9983_A;f__UBA2163;g__OLB19;s__	0	0	0	0	0	0	0	0	0	0	0	0	0	0	0	0	0	0	0	0	0	0	0	0	0	0	0	0	0	0	0	0	0	0	0	0	0	0	0	0	0	0	0	0	100	100	25	0
PATE_53	d__Bacteria;p__Patescibacteria;c__Paceibacteria;o__UBA9983_A;f__UBA2163;g__OLB19;s__	0	0	0	0	0	0	0	0	0	0	0	0	0	0	0	0	0	0	0	0	0	0	0	0	0	0	0	0	0	0	0	0	0	0	0	0	0	0	0	0	0	0	100	0	100	100	25	0
PATE_54	d__Bacteria;p__Patescibacteria;c__Paceibacteria;o__UBA9983_A;f__UBA2163;g__OLB19;s__	0	0	0	0	0	0	0	0	0	0	0	0	33.33	0	0	0	0	0	0	0	0	0	0	0	0	0	0	0	0	0	0	0	0	0	0	0	0	0	0	0	0	0	100	0	0	100	25	0
PATE_55	d__Bacteria;p__Patescibacteria;c__Paceibacteria;o__UBA9983_A;f__UBA2163;g__OLB19;s__	0	0	0	0	0	0	0	0	0	0	0	0	33.33	0	0	0	0	0	0	0	0	0	0	0	0	0	0	0	0	0	0	0	0	0	0	0	0	0	0	0	0	0	100	0	0	100	0	0
PATE_56	d__Bacteria;p__Patescibacteria;c__Paceibacteria;o__UBA9983_A;f__UBA2163;g__OLB19;s__	0	0	0	0	0	0	0	0	0	0	0	0	0	0	0	0	0	0	0	0	0	0	0	0	0	0	0	0	0	0	0	0	0	0	0	0	0	0	0	0	0	0	100	0	100	100	25	0
PATE_57	d__Bacteria;p__Patescibacteria;c__Paceibacteria;o__UBA9983_A;f__UBA2163;g__OLB19;s__	0	0	0	0	0	0	0	0	0	0	0	0	0	0	0	0	0	0	0	0	0	0	0	0	0	0	0	0	0	0	0	0	0	0	0	0	0	0	0	0	0	0	100	0	100	100	0	0
PATE_58	d__Bacteria;p__Patescibacteria;c__Paceibacteria;o__UBA9983_A;f__UBA2163;g__OLB19;s__	0	0	0	0	0	0	0	0	0	0	0	0	0	0	0	0	0	0	0	0	0	0	0	0	0	0	0	0	0	0	0	0	0	0	0	0	0	0	0	0	0	0	100	0	100	100	0	0
PATE_59	d__Bacteria;p__Patescibacteria;c__Paceibacteria;o__UBA9983_A;f__UBA2163;g__OLB19;s__	0	0	0	0	0	0	0	0	0	0	0	0	0	0	0	0	0	0	0	0	0	0	0	0	0	0	0	0	0	0	0	0	0	0	0	0	0	0	0	0	0	0	100	0	100	100	0	0
PATE_60	d__Bacteria;p__Patescibacteria;c__Paceibacteria;o__UBA9983_A;f__UBA2163;g__OLB19;s__	0	0	0	0	0	0	0	0	0	0	0	0	0	0	0	0	0	0	0	0	0	0	0	0	0	0	0	0	0	0	0	0	0	0	0	0	0	0	0	0	0	0	100	0	100	0	0	0
PATE_61	d__Bacteria;p__Patescibacteria;c__Paceibacteria;o__UBA9983_A;f__UBA2163;g__OLB19;s__	0	0	0	0	0	0	0	0	0	0	0	0	0	0	0	0	0	0	0	0	0	0	0	0	0	0	0	0	0	0	0	0	0	0	0	0	0	0	0	0	0	0	100	0	100	100	25	0
PATE_62	d__Bacteria;p__Patescibacteria;c__Paceibacteria;o__UBA9983_A;f__UBA2163;g__OLB19;s__	0	0	0	0	0	0	0	0	0	0	0	0	0	0	0	0	0	0	0	0	0	0	0	0	0	0	0	0	0	0	0	0	0	0	0	0	0	0	0	0	0	0	100	0	100	100	0	0
PATE_63	d__Bacteria;p__Patescibacteria;c__Paceibacteria;o__UBA9983_A;f__UBA2163;g__OLB19;s__	0	0	0	0	0	0	0	0	0	0	0	0	0	0	0	0	0	0	0	0	0	0	0	0	0	0	0	0	0	0	0	0	0	0	0	0	0	0	0	0	0	0	100	0	100	0	0	0
PATE_64	d__Bacteria;p__Patescibacteria;c__Paceibacteria;o__UBA9983_A;f__UBA2163;g__OLB19;s__	0	0	0	0	0	0	0	0	0	0	0	0	0	0	0	0	0	0	0	0	0	0	0	0	0	0	0	0	0	0	0	0	0	0	0	0	0	0	0	0	0	0	100	0	100	100	25	0
PATE_65	d__Bacteria;p__Patescibacteria;c__Paceibacteria;o__UBA9983_A;f__UBA2163;g__UBA918;s__	0	0	0	0	0	0	0	0	0	0	0	0	0	0	0	0	0	0	0	0	0	0	0	0	0	0	0	0	0	0	0	0	0	0	0	0	0	0	0	0	0	0	100	0	0	100	0	0
PATE_66	d__Bacteria;p__Patescibacteria;c__Paceibacteria;o__UBA9983_A;f__UBA5272;g__UBA5272;s__	0	0	0	0	0	0	0	0	0	0	0	0	0	0	0	0	0	0	0	0	0	0	0	0	0	0	0	0	0	0	0	0	0	0	0	0	0	0	0	0	0	0	100	0	0	0	0	0
PATE_67	d__Bacteria;p__Patescibacteria;c__Paceibacteria;o__UBA9983_A;f__UBA9973;g__;s__	0	0	0	0	0	0	0	0	0	0	0	0	0	0	0	0	0	0	0	0	0	0	0	0	0	0	0	0	0	0	0	0	0	0	0	0	0	0	0	0	0	0	100	0	0	0	0	0
PATE_68	d__Bacteria;p__Patescibacteria;c__Paceibacteria;o__UBA9983_A;f__UBA9973;g__;s__	0	0	0	0	0	0	0	0	0	0	0	0	0	0	0	0	0	0	0	0	0	0	0	0	0	0	0	0	0	0	0	0	0	0	0	0	0	0	0	0	0	0	100	0	100	0	0	0
PATE_69	d__Bacteria;p__Patescibacteria;c__Paceibacteria;o__UBA9983_A;f__UBA9973;g__;s__	0	0	0	0	0	0	0	0	0	0	0	0	0	0	0	0	0	0	0	0	0	0	0	0	0	0	0	0	0	0	0	0	0	0	0	0	0	0	0	0	0	0	100	0	0	0	0	0
PATE_70	d__Bacteria;p__Patescibacteria;c__Paceibacteria;o__UBA9983_A;f__UBA9973;g__;s__	0	0	0	0	0	0	0	0	0	0	0	0	0	0	0	0	0	0	0	0	0	0	0	0	0	0	0	0	0	0	0	0	0	0	0	0	0	0	0	0	0	0	100	0	100	0	0	0
PATE_71	d__Bacteria;p__Patescibacteria;c__Paceibacteria_A;o__Moranbacterales;f__GCA-2747515;g__;s__	0	0	0	0	0	0	0	0	0	0	0	0	0	0	0	0	0	0	0	0	0	0	0	0	0	0	0	0	0	0	0	0	0	0	0	0	0	0	0	0	0	0	100	0	100	100	0	0
PATE_72	d__Bacteria;p__Patescibacteria;c__Paceibacteria_A;o__Moranbacterales;f__UBA1568;g__;s__	0	0	0	0	0	0	0	0	0	0	0	0	0	0	0	0	0	0	0	0	0	0	0	0	0	0	0	0	0	0	0	0	0	0	0	0	0	0	0	0	0	0	100	0	100	100	0	0
PATE_73	d__Bacteria;p__Patescibacteria;c__Paceibacteria_A;o__Moranbacterales;f__UBA1568;g__;s__	0	0	0	0	0	0	0	0	0	0	0	0	0	0	0	0	0	0	0	0	0	0	0	0	0	0	0	0	0	0	0	0	0	0	0	0	0	0	0	0	0	0	100	0	100	100	0	0
PATE_74	d__Bacteria;p__Patescibacteria;c__Paceibacteria_A;o__Moranbacterales;f__UBA1568;g__;s__	0	0	0	0	0	0	0	0	0	0	0	0	0	0	0	0	0	0	0	0	0	0	0	0	0	0	0	0	0	0	0	0	0	0	0	0	0	0	0	0	0	0	100	0	100	100	0	0
PATE_75	d__Bacteria;p__Patescibacteria;c__Paceibacteria_A;o__Moranbacterales;f__UBA1568;g__;s__	0	0	0	0	0	0	0	0	0	0	0	0	0	0	0	0	0	0	0	0	0	0	0	0	0	0	0	0	0	0	0	0	0	0	0	0	0	0	0	0	0	0	100	0	100	100	25	0
PATE_76	d__Bacteria;p__Patescibacteria;c__Saccharimonadia;o__;f__;g__;s__	0	0	0	0	0	0	0	0	0	0	0	0	0	0	0	0	0	0	0	0	0	0	0	0	0	0	0	0	0	0	0	0	0	0	0	0	0	0	0	0	0	0	100	0	0	100	0	0
PATE_77	d__Bacteria;p__Patescibacteria;c__Saccharimonadia;o__Saccharimonadales;f__;g__;s__	0	0	0	0	0	0	0	0	0	0	0	0	0	0	0	0	0	0	0	0	0	0	0	0	0	0	0	0	0	0	0	0	0	0	0	0	0	0	0	0	0	0	100	0	100	100	0	0
PATE_78	d__Bacteria;p__Patescibacteria;c__Saccharimonadia;o__Saccharimonadales;f__;g__;s__	0	0	0	0	0	0	0	0	0	0	0	0	0	0	0	0	0	0	0	0	0	0	0	0	0	0	0	0	0	0	0	0	0	0	0	0	0	0	0	0	0	0	100	0	100	100	0	0
PATE_79	d__Bacteria;p__Patescibacteria;c__Saccharimonadia;o__Saccharimonadales;f__;g__;s__	0	0	0	0	0	0	0	0	0	0	0	0	0	0	0	0	0	0	0	0	0	0	0	0	0	0	0	0	0	0	0	0	0	0	0	0	0	0	0	0	0	0	100	0	100	100	0	0
PATE_80	d__Bacteria;p__Patescibacteria;c__Saccharimonadia;o__Saccharimonadales;f__;g__;s__	0	0	0	0	0	0	0	0	0	0	0	0	0	0	0	0	0	0	0	0	0	0	0	0	0	0	0	0	0	0	0	0	0	0	0	0	0	0	0	0	0	0	0	0	100	0	25	0
PATE_81	d__Bacteria;p__Patescibacteria;c__Saccharimonadia;o__Saccharimonadales;f__2-12-FULL-41-12;g__;s__	0	0	0	0	0	0	0	0	0	0	0	0	0	0	0	0	0	0	0	0	0	0	0	0	0	0	0	0	0	0	0	0	0	0	0	0	0	0	0	0	0	0	100	0	100	0	25	0
PATE_82	d__Bacteria;p__Patescibacteria;c__Saccharimonadia;o__Saccharimonadales;f__2-12-FULL-41-12;g__;s__	0	0	0	0	0	0	0	0	0	0	0	0	0	0	0	0	0	0	0	0	0	0	0	0	0	0	0	0	0	0	0	0	0	0	0	0	0	0	0	0	0	0	100	0	0	100	25	0
PATE_83	d__Bacteria;p__Patescibacteria;c__Saccharimonadia;o__Saccharimonadales;f__2-12-FULL-41-12;g__;s__	0	0	0	0	0	0	0	0	0	0	0	0	0	0	0	0	0	0	0	0	0	0	0	0	0	0	0	0	0	0	0	0	0	0	0	0	0	0	0	0	0	0	100	0	100	100	0	0
PATE_84	d__Bacteria;p__Patescibacteria;c__Saccharimonadia;o__Saccharimonadales;f__2-12-FULL-41-12;g__;s__	0	0	0	0	0	0	0	0	0	0	0	0	0	0	0	0	0	0	0	0	0	0	0	0	0	0	0	0	0	0	0	0	0	0	0	0	0	0	0	0	0	0	100	0	100	100	25	0
PATE_85	d__Bacteria;p__Patescibacteria;c__Saccharimonadia;o__Saccharimonadales;f__2-12-FULL-41-12;g__;s__	0	0	0	0	0	0	0	0	0	0	0	0	0	0	0	0	0	0	0	0	0	0	0	0	0	0	0	0	0	0	0	0	0	0	0	0	0	0	0	0	0	0	100	0	100	100	25	0
PATE_86	d__Bacteria;p__Patescibacteria;c__Saccharimonadia;o__Saccharimonadales;f__2-12-FULL-41-12;g__;s__	0	0	0	0	0	0	0	0	0	0	0	0	0	0	0	0	0	0	0	0	0	0	0	0	0	0	0	0	0	0	0	0	0	0	0	0	0	0	0	0	0	0	100	0	100	100	25	0
PATE_87	d__Bacteria;p__Patescibacteria;c__Saccharimonadia;o__Saccharimonadales;f__Saccharimonadaceae;g__;s__	0	0	0	0	0	0	0	0	0	0	0	0	0	0	0	0	0	0	0	0	0	0	0	0	0	0	0	0	0	0	0	0	0	0	0	0	0	0	0	0	0	0	0	0	0	0	0	0
PATE_88	d__Bacteria;p__Patescibacteria;c__Saccharimonadia;o__Saccharimonadales;f__Saccharimonadaceae;g__;s__	0	0	0	0	0	0	0	0	0	0	0	0	0	0	0	0	0	0	0	0	0	0	0	0	0	0	0	0	0	0	0	0	0	0	0	0	0	0	0	0	0	0	100	0	0	0	0	0
PATE_89	d__Bacteria;p__Patescibacteria;c__Saccharimonadia;o__Saccharimonadales;f__Saccharimonadaceae;g__;s__	0	0	0	0	0	0	0	0	0	0	0	0	0	0	0	0	0	0	0	0	0	0	0	0	0	0	0	0	0	0	0	0	0	0	0	0	0	0	0	0	0	0	100	0	100	100	0	0
PATE_90	d__Bacteria;p__Patescibacteria;c__Saccharimonadia;o__Saccharimonadales;f__Saccharimonadaceae;g__;s__	0	0	0	0	0	0	0	0	0	0	0	0	0	0	0	0	0	0	0	0	0	0	0	0	0	0	0	0	0	0	0	0	0	0	0	0	0	0	0	0	0	0	100	0	100	100	25	0
PATE_91	d__Bacteria;p__Patescibacteria;c__Saccharimonadia;o__Saccharimonadales;f__Saccharimonadaceae;g__;s__	0	0	0	0	0	0	0	0	0	0	0	0	0	0	0	0	0	0	0	0	0	0	0	0	0	0	0	0	0	0	0	0	0	0	0	0	0	0	0	0	0	0	100	0	100	100	0	0
PATE_92	d__Bacteria;p__Patescibacteria;c__Saccharimonadia;o__Saccharimonadales;f__Saccharimonadaceae;g__;s__	0	0	0	0	0	0	0	0	0	0	0	0	0	0	0	0	0	0	0	0	0	0	0	0	0	0	0	0	0	0	0	0	0	0	0	0	0	0	0	0	0	0	100	0	100	100	25	0
PATE_93	d__Bacteria;p__Patescibacteria;c__Saccharimonadia;o__Saccharimonadales;f__Saccharimonadaceae;g__Saccharimonas;s__	0	0	0	0	0	0	0	0	0	0	0	0	0	0	0	0	0	0	0	0	0	0	0	0	0	0	0	0	0	0	0	0	0	0	0	0	0	0	0	0	0	0	100	0	100	100	0	0
PATE_94	d__Bacteria;p__Patescibacteria;c__Saccharimonadia;o__Saccharimonadales;f__Saccharimonadaceae;g__Saccharimonas;s__	0	0	0	0	0	0	0	0	0	0	0	0	0	0	0	0	0	0	0	0	0	0	0	0	0	0	0	0	0	0	0	0	0	0	0	0	0	0	0	0	0	0	100	0	100	100	0	0
PATE_95	d__Bacteria;p__Patescibacteria;c__Saccharimonadia;o__Saccharimonadales;f__Saccharimonadaceae;g__SZUA-359;s__	0	0	0	0	0	0	0	0	0	0	0	0	0	0	0	0	0	0	0	0	0	0	0	0	0	0	0	0	0	0	0	0	0	0	0	0	0	0	0	0	0	0	100	0	100	100	0	0
PATE_96	d__Bacteria;p__Patescibacteria;c__Saccharimonadia;o__Saccharimonadales;f__Saccharimonadaceae;g__UBA1020;s__	0	0	0	0	0	0	0	0	0	0	0	0	0	0	0	0	0	0	0	0	0	0	0	0	0	0	0	0	0	0	0	0	0	0	0	0	0	0	0	0	0	0	100	0	100	100	0	0
PATE_97	d__Bacteria;p__Patescibacteria;c__Saccharimonadia;o__Saccharimonadales;f__Saccharimonadaceae;g__UBA1020;s__	0	0	0	0	0	0	0	0	0	0	0	0	0	0	0	0	0	0	0	0	0	0	0	0	0	0	0	0	0	0	0	0	0	0	0	0	0	0	0	0	0	0	0	0	100	100	0	0
PATE_98	d__Bacteria;p__Patescibacteria;c__Saccharimonadia;o__Saccharimonadales;f__Saccharimonadaceae;g__UBA2112;s__	0	0	0	0	0	0	0	0	0	0	0	0	0	0	0	0	0	0	0	0	0	0	0	0	0	0	0	0	0	0	0	0	0	0	0	0	0	0	0	0	0	0	100	0	100	100	25	0
PATE_99	d__Bacteria;p__Patescibacteria;c__Saccharimonadia;o__Saccharimonadales;f__Saccharimonadaceae;g__UBA2112;s__	0	0	0	0	0	0	0	0	0	0	0	0	0	0	0	0	0	0	0	0	0	0	0	0	0	0	0	0	0	0	0	0	0	0	0	0	0	0	0	0	0	0	100	0	100	100	25	0
[truncated: 583 more columns]

## Sheet: Table S6 MAGs anti treated AS
Table S6. The relative abundances of the newly recovered bacterial MAGs in penicillin treated activated sludge metagenome.
MAG id recovered from penicillin treated AS metagenome	Corresponding MAGid directly recovered from the time series AS metagneomes	Relative abundance in the penicillin treated AS microbial community
penicillin-treated.bin.1	VERR_34	0.232364
penicillin-treated.bin.2	PROT_164	0.17965
penicillin-treated.bin.3	BACT_122	0.968739
penicillin-treated.bin.4		3.89221
penicillin-treated.bin.5		0.174457
penicillin-treated.bin.6		0.233413
penicillin-treated.bin.7	GEMM_04	0.193802
penicillin-treated.bin.8		0.243602
penicillin-treated.bin.9		0.412905
penicillin-treated.bin.10	PROT_270	0.294936
penicillin-treated.bin.11		0.206539
penicillin-treated.bin.12	PATE_102	4.28375
penicillin-treated.bin.13		0.147484
penicillin-treated.bin.14		0.127151
penicillin-treated.bin.15	PROT_267	0.310855
penicillin-treated.bin.16	CHLO_114	0.133133
penicillin-treated.bin.17		0.955093
penicillin-treated.bin.18		0.112297
penicillin-treated.bin.19	BACT_46	2.67646
penicillin-treated.bin.20		0.182227
penicillin-treated.bin.21	BACT_12	1.71065
penicillin-treated.bin.22		1.32473
penicillin-treated.bin.23		0.459633
penicillin-treated.bin.24		0.780304
penicillin-treated.bin.25		0.196527
penicillin-treated.bin.27	ACTI_76	0.669089
penicillin-treated.bin.28		0.163707
penicillin-treated.bin.29		0.173412
penicillin-treated.bin.30		1.18994
penicillin-treated.bin.31		0.856415
penicillin-treated.bin.32		0.399658
penicillin-treated.bin.33		0.302061
penicillin-treated.bin.34		0.228318
penicillin-treated.bin.35	PROT_118	0.157201
penicillin-treated.bin.37	ACTI_41	0.31985
penicillin-treated.bin.38	PLAN_67	0.122632
penicillin-treated.bin.39		0.154536
penicillin-treated.bin.40		0.518596
penicillin-treated.bin.41	BACT_142	0.341699
penicillin-treated.bin.42	BACT_52	8.47109
penicillin-treated.bin.43		0.295097
penicillin-treated.bin.44		0.249534
penicillin-treated.bin.45	ACTI_74	0.132319
penicillin-treated.bin.46		0.27181
penicillin-treated.bin.47		0.216449
penicillin-treated.bin.48	ACTI_107	0.170932
penicillin-treated.bin.49		0.760198
penicillin-treated.bin.50		0.281694
penicillin-treated.bin.51		0.155976
penicillin-treated.bin.52	BACT_38	0.167453
penicillin-treated.bin.53		0.62595
penicillin-treated.bin.54		0.150326
penicillin-treated.bin.55	BACT_97	0.181975
penicillin-treated.bin.56	PROT_120	0.163697
penicillin-treated.bin.57		0.164496
penicillin-treated.bin.58		0.175664
penicillin-treated.bin.59		0.129497
penicillin-treated.bin.60		0.287583
penicillin-treated.bin.61		0.138323
penicillin-treated.bin.62	ACTI_106	0.213098
penicillin-treated.bin.63		0.14912
penicillin-treated.bin.64	PROT_93	0.544915
penicillin-treated.bin.65	PROT_298	0.487747
penicillin-treated.bin.66	ACTI_100	0.193837
penicillin-treated.bin.67	CYAN_03	0.198529
penicillin-treated.bin.68		0.240538
penicillin-treated.bin.69		0.374516
penicillin-treated.bin.70	PROT_230	0.225321
penicillin-treated.bin.71	PROT_293	8.397
penicillin-treated.bin.72		0.124156
penicillin-treated.bin.73		0.178023
penicillin-treated.bin.74		0.34239
penicillin-treated.bin.75		0.135909
penicillin-treated.bin.76		0.117959
unmapped		48.8568

## Sheet: Table S7 Public PATE-MAGs
Table S7. Summary of public CPR bacteria used for pangenomic analysis.
New-name	Original-name	classification (based on the results of gtdbtk (v2.1.1) with database R207_v2)	source	accession
Other-WWTPs_PATE_01	127156.assembled	d__Bacteria;p__Patescibacteria;c__Saccharimonadia;o__Saccharimonadales;f__UBA10212;g__UBA6824;s__	IMG	https://img.jgi.doe.gov/cgi-bin/m/main.cgi?section=TaxonDetail&page=taxonDetail&taxon_oid=3300016254
Other-WWTPs_PATE_02	AWTP-2_BAC_bulk_4_Candidatus_Saccharibacteria_43_29	d__Bacteria;p__Patescibacteria;c__Saccharimonadia;o__Saccharimonadales;f__2-12-FULL-41-12;g__;s__	ggkbase	https://doi.org/10.5281/zenodo.4560555
Other-WWTPs_PATE_03	AWTP-2_BAC_bulk_4_Candidatus_Saccharibacteria_46_20	d__Bacteria;p__Patescibacteria;c__Saccharimonadia;o__Saccharimonadales;f__UBA10212;g__;s__	ggkbase	https://doi.org/10.5281/zenodo.4560555
Other-WWTPs_PATE_04	AWTP-2_BAC_bulk_4_Candidatus_Saccharibacteria_48_19	d__Bacteria;p__Patescibacteria;c__Saccharimonadia;o__Saccharimonadales;f__UBA1547;g__UBA6022;s__	ggkbase	https://doi.org/10.5281/zenodo.4560555
Other-WWTPs_PATE_05	AWTP-2_BAC_bulk_4_Saccharibacteria_45_59	d__Bacteria;p__Patescibacteria;c__Saccharimonadia;o__Saccharimonadales;f__SZUA-47;g__JAGONL01;s__	ggkbase	https://doi.org/10.5281/zenodo.4560555
Other-WWTPs_PATE_06	AWTP-2_BAC_bulk_4_Saccharibacteria_51_18	d__Bacteria;p__Patescibacteria;c__Saccharimonadia;o__Saccharimonadales;f__JACDFO01;g__;s__	ggkbase	https://doi.org/10.5281/zenodo.4560555
Other-WWTPs_PATE_07	AWTP-2_BAC_bulk_4_Saccharibacteria_55_19	d__Bacteria;p__Patescibacteria;c__Saccharimonadia;o__Saccharimonadales;f__UBA4665;g__PMNU01;s__	ggkbase	https://doi.org/10.5281/zenodo.4560555
Other-WWTPs_PATE_08	AWTP-2_inf_bulk_2_Saccharibacteria_41_95	d__Bacteria;p__Patescibacteria;c__Saccharimonadia;o__Saccharimonadales;f__;g__;s__	ggkbase	https://doi.org/10.5281/zenodo.4560555
Other-WWTPs_PATE_09	Candidatus-TM7-SBR2	d__Bacteria;p__Patescibacteria;c__Saccharimonadia;o__Saccharimonadales;f__Saccharimonadaceae;g__Saccharimonas;s__Saccharimonas sp002337095	IMG	https://img.jgi.doe.gov/cgi-bin/m/main.cgi?section=TaxonDetail&page=taxonDetail&taxon_oid=2515154040
Other-WWTPs_PATE_10	Gracilibacteria-Bin_45_4	d__Bacteria;p__Patescibacteria;c__JAEDAM01;o__BD1-5;f__UBA2023;g__SSGK01;s__SSGK01 sp008015855	NCBI	SSGK01000000.1
Other-WWTPs_PATE_11	METABAT_AS07pgkLD_119.LargeContigs	d__Bacteria;p__Patescibacteria;c__Saccharimonadia;o__Saccharimonadales;f__UBA1547;g__UBA1547;s__	Campanaro_et_al_2020	http://microbial-genomes.org/projects/biogasmicrobiome
Other-WWTPs_PATE_12	METABAT_AS08sgBPME_207.LargeContigs	d__Bacteria;p__Patescibacteria;c__Saccharimonadia;o__Saccharimonadales;f__Nanosynbacteraceae;g__Nanosynbacter;s__	Campanaro_et_al_2020	http://microbial-genomes.org/projects/biogasmicrobiome
Other-WWTPs_PATE_13	METABAT_AS08sgBPME_215.LargeContigs	d__Bacteria;p__Patescibacteria;c__Saccharimonadia;o__Saccharimonadales;f__Nanosynbacteraceae;g__Nanosynbacter;s__	Campanaro_et_al_2020	http://microbial-genomes.org/projects/biogasmicrobiome
Other-WWTPs_PATE_14	METABAT_AS15tlH2ME_213.LargeContigs	d__Bacteria;p__Patescibacteria;c__Saccharimonadia;o__Saccharimonadales;f__UBA10027;g__;s__	Campanaro_et_al_2020	http://microbial-genomes.org/projects/biogasmicrobiome
Other-WWTPs_PATE_15	METABAT_AS27yjCOA_140.LargeContigs	d__Bacteria;p__Patescibacteria;c__Saccharimonadia;o__Saccharimonadales;f__JACDFO01;g__;s__	Campanaro_et_al_2020	http://microbial-genomes.org/projects/biogasmicrobiome
Other-WWTPs_PATE_16	METABAT_AS27yjCOA_208.LargeContigs	d__Bacteria;p__Patescibacteria;c__Saccharimonadia;o__Saccharimonadales;f__Nanosynbacteraceae;g__Nanosynbacter;s__	Campanaro_et_al_2020	http://microbial-genomes.org/projects/biogasmicrobiome
Other-WWTPs_PATE_17	METABAT_AS4IglBPLE_51.LargeContigs	d__Bacteria;p__Patescibacteria;c__Saccharimonadia;o__Saccharimonadales;f__Saccharimonadaceae;g__Saccharimonas;s__	Campanaro_et_al_2020	http://microbial-genomes.org/projects/biogasmicrobiome
Other-WWTPs_PATE_18	Patescibacteria-UBA5532	d__Bacteria;p__Patescibacteria;c__JAEDAM01;o__BD1-5;f__UBA2023;g__UBA5532;s__UBA5532 sp002426885	NCBI	DINU01000000
Other-WWTPs_PATE_19	Patescibacteria-UBA7396	d__Bacteria;p__Patescibacteria;c__JAEDAM01;o__BD1-5;f__UBA6164;g__UBA7396;s__UBA7396 sp002470645	NCBI	DKNE00000000.1
Other-WWTPs_PATE_20	Saccharibacteria-AWTP1-31	d__Bacteria;p__Patescibacteria;c__Saccharimonadia;o__Saccharimonadales;f__AWTP1-31;g__AWTP1-31;s__AWTP1-31 sp003962975	NCBI	RXKC00000000.1
Other-WWTPs_PATE_21	Saccharibacteria-UBA2340	d__Bacteria;p__Patescibacteria;c__Saccharimonadia;o__Saccharimonadales;f__UBA5946;g__UBA5946;s__UBA5946 sp002434045	NCBI	DDUK01000000.1
Other-WWTPs_PATE_22	Saccharibacteria-UBA2342	d__Bacteria;p__Patescibacteria;c__Saccharimonadia;o__Saccharimonadales;f__UBA1020;g__UBA1020;s__UBA1020 sp002335175	NCBI	DDUI01000000.1
Other-WWTPs_PATE_23	Saccharibacteria-UBA669	d__Bacteria;p__Patescibacteria;c__Saccharimonadia;o__Saccharimonadales;f__Saccharimonadaceae;g__Saccharimonas;s__Saccharimonas sp002299795	NCBI	DBNP01000000.1
Other-WWTPs_PATE_24	wastewater_Absconditabacteria_33_1_curated	d__Bacteria;p__Patescibacteria;c__JAEDAM01;o__Absconditabacterales;f__X112;g__;s__	ggkbase	https://doi.org/10.5281/zenodo.4560555
Other-WWTPs_PATE_25	wastewater_Absconditabacteria_38_1	d__Bacteria;p__Patescibacteria;c__JAEDAM01;o__Absconditabacterales;f__X112;g__SKIU01;s__	wastewater_Absconditabacteria_38_1
Other-WWTPs_PATE_26	wastewater_Gracilibacteria_37_1_curated	d__Bacteria;p__Patescibacteria;c__JAEDAM01;o__BD1-5;f__UBA2023;g__JAGOMW01;s__JAGOMW01 sp017993345	ggkbase	https://doi.org/10.5281/zenodo.4560555
Other-WWTPs_PATE_27	wastewater_Saccharibacteria_41_1	d__Bacteria;p__Patescibacteria;c__Saccharimonadia;o__Saccharimonadales;f__;g__;s__	ggkbase	https://doi.org/10.5281/zenodo.4560555
Other-WWTPs_PATE_28	wastewater_possibly_Absconditabacteria_33_1	d__Bacteria;p__Patescibacteria;c__JAEDAM01;o__Absconditabacterales;f__X112;g__Aalborg-AAW-1;s__	ggkbase	https://doi.org/10.5281/zenodo.4560555
Groundwater_PATE_01	Alum_Rock_2019_MS4_BD1-5-probably_22_121	d__Bacteria;p__Patescibacteria;c__JAEDAM01;o__BD1-5;f__UBA6164;g__UBA7396;s__	ggkbase	https://doi.org/10.5281/zenodo.4560555
Groundwater_PATE_02	PATRIC_1805211.18_Gracilibacteria_37	d__Bacteria;p__Patescibacteria;c__JAEDAM01;o__BD1-5;f__UBA2023;g__UBA1545;s__UBA1545 sp001873165	patric	1.80521e+06
Groundwater_PATE_03	S_p1_S3_coassembly_Candidatus_Saccharibacteria_48_99	d__Bacteria;p__Patescibacteria;c__Saccharimonadia;o__Saccharimonadales;f__UBA10212;g__UBA6824;s__	ggkbase	https://doi.org/10.5281/zenodo.4560555
Groundwater_PATE_04	JBCH_GD18_4_SO65_S178_Candidatus_Saccharibacteria_49_10	d__Bacteria;p__Patescibacteria;c__Saccharimonadia;o__Saccharimonadales;f__UBA10212;g__;s__	ggkbase	https://doi.org/10.5281/zenodo.4560555
Groundwater_PATE_05	AR_2015_2-01_BD1-5_23_23_curated	d__Bacteria;p__Patescibacteria;c__JAEDAM01;o__BD1-5;f__UBA6164;g__UBA5194;s__	ggkbase	https://doi.org/10.5281/zenodo.4560555
Groundwater_PATE_06	JBCH_GD18_4_SO65_S178_Candidatus_Saccharibacteria_49_23	d__Bacteria;p__Patescibacteria;c__Saccharimonadia;o__Saccharimonadales;f__UBA10212;g__;s__	ggkbase	https://doi.org/10.5281/zenodo.4560555
Groundwater_PATE_07	CG_4_9_14_3_um_filter_150_SR1_40_9	d__Bacteria;p__Patescibacteria;c__JAEDAM01;o__Absconditabacterales;f__X112;g__UM-FILTER-40-9;s__UM-FILTER-40-9 sp002791215	ggkbase	SAMN06660119
Groundwater_PATE_08	CG_4_10_14_0_2_um_filter_Candidatus_Saccharibacteria_52_9	d__Bacteria;p__Patescibacteria;c__Saccharimonadia;o__Saccharimonadales;f__UBA4665;g__UBA5150;s__UBA5150 sp002792275	ggkbase	SAMN06659767
Groundwater_PATE_09	PATRIC_2044595.17_Gracilibacteria_42	d__Bacteria;p__Patescibacteria;c__JAEDAM01;o__BD1-5;f__UBA2023;g__UBA1545;s__UBA1545 sp003488655	patric	2.0446e+06
Groundwater_PATE_10	Montesol18_Sp2_coassembly_Saccharibacteria_48_11	d__Bacteria;p__Patescibacteria;c__Saccharimonadia;o__Saccharimonadales;f__OMJO01;g__OMJO01;s__	ggkbase	SAMN15435609
Groundwater_PATE_11	S_2p5_S6_coassembly_Candidatus_Saccharibacteria_52_42	d__Bacteria;p__Patescibacteria;c__Saccharimonadia;o__Saccharimonadales;f__UBA10212;g__;s__	ggkbase	https://doi.org/10.5281/zenodo.4560555
Groundwater_PATE_12	ALUMROCK_MS4_BD1-5_23_16_curated	d__Bacteria;p__Patescibacteria;c__JAEDAM01;o__BD1-5;f__UBA6164;g__GN02-872;s__	ggkbase	https://doi.org/10.5281/zenodo.3840639
Groundwater_PATE_13	GD2018-4_B1_QB3_180703_Candidatus_Saccharibacteria_49_9	d__Bacteria;p__Patescibacteria;c__Saccharimonadia;o__Saccharimonadales;f__UBA10212;g__;s__	ggkbase	SAMN15434830
Groundwater_PATE_14	zodeltone_water_Bacteria_maybe_BD1-5_23_2301	d__Bacteria;p__Patescibacteria;c__JAEDAM01;o__BD1-5;f__UBA6164;g__UBA6164;s__	ggkbase	https://doi.org/10.5281/zenodo.4560555
Groundwater_PATE_15	PATRIC_1805210.18_Gracilibacteria_38	d__Bacteria;p__Patescibacteria;c__JAEDAM01;o__BD1-5;f__UBA2023;g__UBA1545;s__UBA1545 sp002771035	patric	1.80521e+06
Groundwater_PATE_16	AR_2015_1-01_Candidatus_Saccharibacteria_43_7_curated	d__Bacteria;p__Patescibacteria;c__Saccharimonadia;o__Saccharimonadales;f__UBA1547;g__UBA1547;s__	ggkbase	https://doi.org/10.5281/zenodo.3840639
Groundwater_PATE_17	CG10_big_fil_rev_8_21_14_0_10_CPR_Bacteria_47_8	d__Bacteria;p__Patescibacteria;c__Saccharimonadia;o__Saccharimonadales;f__UBA10212;g__21-14-0-10-47-8-A;s__21-14-0-10-47-8-A sp002793885	ggkbase	SAMN06659440
Groundwater_PATE_18	S_p1_S3_coassembly_Candidatus_Saccharibacteria_51_30	d__Bacteria;p__Patescibacteria;c__Saccharimonadia;o__Saccharimonadales;f__UBA10212;g__;s__	ggkbase	SAMN15435772
Groundwater_PATE_19	RIFCSPHIGHO2_12_FULL_Saccharibacteria_42_8	d__Bacteria;p__Patescibacteria;c__Saccharimonadia;o__Saccharimonadales;f__JACPYF01;g__JACPYF01;s__	ggkbase	SAMN04315752
Groundwater_PATE_20	CG18_big_fil_WC_8_21_14_2_50_CG_GN02_01_38_16	d__Bacteria;p__Patescibacteria;c__JAEDAM01;o__BD1-5;f__UBA2023;g__UBA1545;s__UBA1545 sp002771035	ggkbase	https://doi.org/10.5281/zenodo.4560555
Groundwater_PATE_21	NCBI_GCA003488625.1_Gracilibacteria_35	d__Bacteria;p__Patescibacteria;c__JAEDAM01;o__Absconditabacterales;f__X112;g__CAJBLF01;s__	NCBI	GCA_003488625.1
Groundwater_PATE_22	RIFCSPHIGHO2_02_FULL_Saccharibacteria_47_12	d__Bacteria;p__Patescibacteria;c__Saccharimonadia;o__Saccharimonadales;f__UBA10212_A;g__2-02-FULL-47-12;s__2-02-FULL-47-12 sp001790455	ggkbase	SAMN04315467
Groundwater_PATE_23	Candidatus_Saccharibacteria_bacterium_RIFCSPHIGHO2_12_FULL_48_21	d__Bacteria;p__Patescibacteria;c__Saccharimonadia;o__Saccharimonadales;f__UBA10212;g__2-01-FULL-49-22;s__	ggkbase	SAMN04315690
Groundwater_PATE_24	RIFCSPHIGHO2_12_FULL_Saccharibacteria_49_19	d__Bacteria;p__Patescibacteria;c__Saccharimonadia;o__Saccharimonadales;f__UBA10212;g__2-01-FULL-49-22;s__2-01-FULL-49-22 sp001788565	ggkbase	SAMN04315601
Groundwater_PATE_25	GD2017-1_S_p1_S3_Biohub_170907_Candidatus_Saccharibacteria_47_86	d__Bacteria;p__Patescibacteria;c__Saccharimonadia;o__Saccharimonadales;f__UBA10212;g__UBA6824;s__UBA6824 sp016176605	ggkbase	https://doi.org/10.5281/zenodo.4560555
Groundwater_PATE_26	Candidatus_Saccharibacteria_bacterium_RIFCSPHIGHO2_12_FULL_47_17	d__Bacteria;p__Patescibacteria;c__Saccharimonadia;o__Saccharimonadales;f__UBA10212;g__UBA10212;s__UBA10212 sp001790575	ggkbase	SAMN04315657
Groundwater_PATE_27	Montesol18_Bp1_coassembly_Saccharibacteria_45_9	d__Bacteria;p__Patescibacteria;c__Saccharimonadia;o__Saccharimonadales;f__JACPYF01;g__JACPYF01;s__JACPYF01 sp016196195	ggkbase	SAMN15435495
Groundwater_PATE_28	09V250M02_2016_bjp_ig8144_Candidatus_Saccharibacteria_40_16	d__Bacteria;p__Patescibacteria;c__Saccharimonadia;o__Saccharimonadales;f__UBA1547;g__UBA1547;s__UBA1547 sp002839415	ggkbase	https://doi.org/10.5281/zenodo.4560555
Groundwater_PATE_29	ALUMROCK_MS4_SR1_33_49_curated	d__Bacteria;p__Patescibacteria;c__JAEDAM01;o__Absconditabacterales;f__X112;g__CAJBLF01;s__	ggkbase	https://doi.org/10.5281/zenodo.3840639
Groundwater_PATE_30	GWC2_TM7_48_9	d__Bacteria;p__Patescibacteria;c__Saccharimonadia;o__Saccharimonadales;f__UBA10027;g__UBA10027;s__UBA10027 sp001003725	ggkbase	SAMN03319966
Groundwater_PATE_31	GTDB_GCA004322265.1_Saccharibacteria_46	d__Bacteria;p__Patescibacteria;c__Saccharimonadia;o__Saccharimonadales;f__UBA1547;g__UBA1547;s__UBA1547 sp004322265	gtdb	GCA_004322265.1
Groundwater_PATE_32	CG_2015-13_Gracilibacteria_32_15_curated	d__Bacteria;p__Patescibacteria;c__JAEDAM01;o__BD1-5;f__UBA6164;g__JAACSU01;s__JAACSU01 sp010119145	ggkbase	SAMN13287357
Groundwater_PATE_33	JBCH_GD18_4_SO65_S178_Candidatus_Saccharibacteria_47_15	d__Bacteria;p__Patescibacteria;c__Saccharimonadia;o__Saccharimonadales;f__UBA10212;g__UBA6824;s__UBA6824 sp016187175	ggkbase	https://doi.org/10.5281/zenodo.4560555
Groundwater_PATE_34	SR2-17_Biohub_180515_Candidatus_Saccharibacteria_49_10	d__Bacteria;p__Patescibacteria;c__Saccharimonadia;o__Saccharimonadales;f__UBA10212;g__21-14-0-10-47-8-A;s__21-14-0-10-47-8-A sp016234585	ggkbase	SAMN15436256
Groundwater_PATE_35	RIFCSPHIGHO2_12_FULL_Saccharibacteria_47_16b	d__Bacteria;p__Patescibacteria;c__Saccharimonadia;o__Saccharimonadales;f__UBA10212;g__UBA10212;s__UBA10212 sp001790525	ggkbase	SAMN04315753
Groundwater_PATE_36	S_p1_S3_coassembly_Candidatus_Saccharibacteria_46_180	d__Bacteria;p__Patescibacteria;c__Saccharimonadia;o__Saccharimonadales;f__UBA10212;g__JACPKF01;s__JACPKF01 sp016187125	ggkbase	https://doi.org/10.5281/zenodo.4560555
Groundwater_PATE_37	08E140C01_Z5_2013_IG3399_TM7_40_176	d__Bacteria;p__Patescibacteria;c__Saccharimonadia;o__Saccharimonadales;f__UBA1547;g__UBA1547;s__UBA1547 sp002839415	ggkbase	https://doi.org/10.5281/zenodo.4560555
Groundwater_PATE_38	SR2-17_Biohub_180515_Candidatus_Saccharibacteria_42_11	d__Bacteria;p__Patescibacteria;c__Saccharimonadia;o__Saccharimonadales;f__2-12-FULL-41-12;g__JACRNE01;s__JACRNE01 sp016219345	ggkbase	https://doi.org/10.5281/zenodo.4560555
Groundwater_PATE_39	FFV18_S2p5_Saccharibacteria_43_18	d__Bacteria;p__Patescibacteria;c__Saccharimonadia;o__Saccharimonadales;f__JACDFO01;g__JACOTW01;s__JACOTW01 sp016178135	ggkbase	SAMN15434373
Groundwater_PATE_40	CG2_30_FULL_Saccharibacteria_TM7_41_52_curated	d__Bacteria;p__Patescibacteria;c__Saccharimonadia;o__Saccharimonadales;f__UBA1547;g__UBA1547;s__UBA1547 sp001873625	ggkbase	SAMN04328313
Groundwater_PATE_41	alan_book_18_Saccharibacteria-like_48_71	d__Bacteria;p__Patescibacteria;c__Saccharimonadia;o__CAILAD01;f__JACPPH01;g__JACPPH01;s__JACPPH01 sp016191105	ggkbase	SAMN15435118
Groundwater_PATE_42	Candidatus_Saccharibacteria_bacterium_RIFCSPHIGHO2_12_FULL_41_12	d__Bacteria;p__Patescibacteria;c__Saccharimonadia;o__Saccharimonadales;f__2-12-FULL-41-12;g__2-12-FULL-41-12;s__2-12-FULL-41-12 sp001790445	ggkbase	SAMN04315689
Groundwater_PATE_43	CG11_big_fil_rev_8_21_14_0_20_Saccharibacteria_TM7_41_19_curated	d__Bacteria;p__Patescibacteria;c__Saccharimonadia;o__Saccharimonadales;f__UBA1547;g__UBA1547;s__UBA1547 sp001873625	ggkbase	SAMN06659537
Groundwater_PATE_44	GD2017-2_S1_QB3_180125_Candidatus_Saccharibacteria_47_11	d__Bacteria;p__Patescibacteria;c__Saccharimonadia;o__Saccharimonadales;f__UBA10212;g__UBA6824;s__UBA6824 sp016176605	ggkbase	SAMN15434456
Groundwater_PATE_45	Candidatus_Saccharibacteria_bacterium_RIFCSPHIGHO2_01_FULL_45_15	d__Bacteria;p__Patescibacteria;c__Saccharimonadia;o__Saccharimonadales;f__UBA1547;g__2011-GWC2-44-17;s__2011-GWC2-44-17 sp001790515	ggkbase	SAMN04314860
Groundwater_PATE_46	CG_2015-01t_Candidatus_Saccharibacteria_48_29_curated	d__Bacteria;p__Patescibacteria;c__Saccharimonadia;o__Saccharimonadales;f__UBA1547;g__UBA6175;s__UBA6175 sp009992235	ggkbase	SAMN13287441
Groundwater_PATE_47	CG19_WC_8_21_14_NA_150_Candidatus_Saccharibacteria_47_15	d__Bacteria;p__Patescibacteria;c__Saccharimonadia;o__Saccharimonadales;f__UBA5946;g__;s__	ggkbase	https://doi.org/10.5281/zenodo.4560555
Groundwater_PATE_48	Candidatus_Saccharibacteria_bacterium_RIFCSPHIGHO2_01_FULL_46_30	d__Bacteria;p__Patescibacteria;c__Saccharimonadia;o__Saccharimonadales;f__UBA1547;g__2011-GWC2-44-17;s__2011-GWC2-44-17 sp001029695	ggkbase	SAMN04314944
Groundwater_PATE_49	GTDB_GCA004297735.1_Saccharibacteria_52	d__Bacteria;p__Patescibacteria;c__Saccharimonadia;o__UBA4664;f__SCTI01;g__SCTI01;s__SCTI01 sp004297735	gtdb	GCA_004297735.1
Groundwater_PATE_50	GWC2_TM7_44_17_curated	d__Bacteria;p__Patescibacteria;c__Saccharimonadia;o__Saccharimonadales;f__UBA1547;g__2011-GWC2-44-17;s__2011-GWC2-44-17 sp001029695	ggkbase	SAMN03319767
Groundwater_PATE_51	SR2-18-Sp2_coassembly_Candidatus_Saccharibacteria_48_6	d__Bacteria;p__Patescibacteria;c__Saccharimonadia;o__Saccharimonadales;f__UBA1547;g__UBA6022;s__UBA6022 sp016432585	ggkbase	SAMN15436727
HMGT_PATE_41	CAAEOV01.1.humangut	d__Bacteria;p__Patescibacteria;c__Saccharimonadia;o__Saccharimonadales;f__Nanosynbacteraceae;g__Nanosynbacter;s__Nanosynbacter sp905370345	NCBI	CAAEOV010000000.1
HMGT_PATE_56	UNSL01.1.humangut	d__Bacteria;p__Patescibacteria;c__Saccharimonadia;o__Saccharimonadales;f__Nanosynbacteraceae;g__Nanosynbacter;s__Nanosynbacter sp900555265	NCBI	UNSL01000000.1
HMGT_PATE_57	UNSM01.1.humangut	d__Bacteria;p__Patescibacteria;c__Saccharimonadia;o__Saccharimonadales;f__Nanosynbacteraceae;g__Nanosynbacter;s__Nanosynbacter sp900555425	NCBI	UNSM01000000.1
HMGT_PATE_58	UNSN01.1.humangut	d__Bacteria;p__Patescibacteria;c__Saccharimonadia;o__Saccharimonadales;f__Nanosynbacteraceae;g__Nanosynbacter;s__Nanosynbacter sp900555675	NCBI	UNSN01000000.1
HMGT_PATE_59	UNSO01.1.humangut	d__Bacteria;p__Patescibacteria;c__Saccharimonadia;o__Saccharimonadales;f__Nanosynbacteraceae;g__Nanosynbacter;s__Nanosynbacter sp900555885	NCBI	UNSO01000000.1
HMGT_PATE_60	UNSP01.1.humangut	d__Bacteria;p__Patescibacteria;c__Saccharimonadia;o__Saccharimonadales;f__Nanosynbacteraceae;g__Nanosynbacter;s__Nanosynbacter sp900556355	NCBI	UNSP01000000.1
HMGT_PATE_61	UNSQ01.1.humangut	d__Bacteria;p__Patescibacteria;c__Saccharimonadia;o__Saccharimonadales;f__Nanosynbacteraceae;g__Nanosynbacter;s__Nanosynbacter sp900556885	NCBI	UNSQ01000000.1
HMGT_PATE_62	UNSR01.1.humangut	d__Bacteria;p__Patescibacteria;c__Saccharimonadia;o__Saccharimonadales;f__Nanosynbacteraceae;g__Nanosynbacter;s__Nanosynbacter sp900557595	NCBI	UNSR01000000.1
HMGT_PATE_68	CAAFWW01.1.humangut	d__Bacteria;p__Patescibacteria;c__Saccharimonadia;o__Saccharimonadales;f__Nanosyncoccaceae;g__UBA2834;s__UBA2834 sp004561445	NCBI	CAAFWW010000000.1
HMOR_PATE_01	JABCNX02.1.humanoral	d__Bacteria;p__Patescibacteria;c__JAEDAM01;o__Absconditabacterales;f__X112;g__HOT-345;s__HOT-345 sp013333605	NCBI	JABCNX020000000.1
HMOR_PATE_02	JABCOM02.1.humanoral	d__Bacteria;p__Patescibacteria;c__JAEDAM01;o__Absconditabacterales;f__X112;g__HOT-345;s__HOT-345 sp013333605	NCBI	JABCOM020000000.1
HMOR_PATE_03	JABCPD02.1.humanoral	d__Bacteria;p__Patescibacteria;c__JAEDAM01;o__Absconditabacterales;f__X112;g__HOT-345;s__HOT-345 sp013333295	NCBI	JABCPD020000000.1
HMOR_PATE_04	MPSQ01.1.humanoral	d__Bacteria;p__Patescibacteria;c__JAEDAM01;o__Absconditabacterales;f__X112;g__HOT-345;s__HOT-345 sp003260355	NCBI	MPSQ01000000.1
HMOR_PATE_05	CP017714.1.humanoral	d__Bacteria;p__Patescibacteria;c__JAEDAM01;o__BD1-5;f__UBA6164;g__GN02-872;s__GN02-872 sp002761215	NCBI	CP017714.1
HMOR_PATE_06	JABCOD02.1.humanoral	d__Bacteria;p__Patescibacteria;c__JAEDAM01;o__BD1-5;f__UBA6164;g__GN02-872;s__GN02-872 sp002761215	NCBI	JABCOD020000000.1
HMOR_PATE_07	MOLU01.1.humanoral	d__Bacteria;p__Patescibacteria;c__JAEDAM01;o__BD1-5;f__UBA6164;g__GN02-872;s__GN02-872 sp003260325	NCBI	MOLU01000000.1
HMOR_PATE_08	JABCOP02.1.humanoral	d__Bacteria;p__Patescibacteria;c__JAEDAM01;o__BD1-5;f__UBA2023;g__GN02-873;s__GN02-873 sp013332525	NCBI	JABCOP020000000.1
HMOR_PATE_10	JABCNZ02.1.humanoral	d__Bacteria;p__Patescibacteria;c__Saccharimonadia;o__Saccharimonadales;f__Saccharimonadaceae;g__Saccharimonas;s__Saccharimonas sp013333845	NCBI	JABCNZ020000000.1
HMOR_PATE_11	JABCOC02.1.humanoral	d__Bacteria;p__Patescibacteria;c__Saccharimonadia;o__Saccharimonadales;f__UBA10027;g__SDRW01;s__SDRW01 sp007845485	NCBI	JABCOC020000000.1
HMOR_PATE_12	JABCON02.1.humanoral	d__Bacteria;p__Patescibacteria;c__Saccharimonadia;o__Saccharimonadales;f__UBA10027;g__SDRW01;s__SDRW01 sp013333595	NCBI	JABCON020000000.1
HMOR_PATE_13	JABCOO02.1.humanoral	d__Bacteria;p__Patescibacteria;c__Saccharimonadia;o__Saccharimonadales;f__UBA10027;g__SDRW01;s__SDRW01 sp007845485	NCBI	JABCOO020000000.1
HMOR_PATE_14	JABCOR02.1.humanoral	d__Bacteria;p__Patescibacteria;c__Saccharimonadia;o__Saccharimonadales;f__Nanosynbacteraceae;g__VGLK01;s__VGLK01 sp013333495	NCBI	JABCOR020000000.1
HMOR_PATE_15	JABCOW02.1.humanoral	d__Bacteria;p__Patescibacteria;c__Saccharimonadia;o__Saccharimonadales;f__Nanosyncoccaceae;g__Nanosyncoccus;s__Nanosyncoccus sp013332965	NCBI	JABCOW020000000.1
HMOR_PATE_16	JABCOY02.1.humanoral	d__Bacteria;p__Patescibacteria;c__Saccharimonadia;o__Saccharimonadales;f__Nanosyncoccaceae;g__Nanosyncoccus;s__Nanosyncoccus sp013333375	NCBI	JABCOY020000000.1
HMOR_PATE_17	JABCOZ02.1.humanoral	d__Bacteria;p__Patescibacteria;c__Saccharimonadia;o__Saccharimonadales;f__Nanogingivalaceae;g__Nanogingivalis;s__Nanogingivalis sp013333405	NCBI	JABCOZ020000000.1
HMOR_PATE_18	JABCPI02.1.humanoral	d__Bacteria;p__Patescibacteria;c__Saccharimonadia;o__Saccharimonadales;f__Nanosyncoccaceae;g__Nanosyncoccus;s__Nanosyncoccus sp013332965	NCBI	JABCPI020000000.1
HMOR_PATE_19	JABCPJ02.1.humanoral	d__Bacteria;p__Patescibacteria;c__Saccharimonadia;o__Saccharimonadales;f__Nanosyncoccaceae;g__Nanosyncoccus;s__Nanosyncoccus sp013333135	NCBI	JABCPJ020000000.1
HMOR_PATE_20	JABCPK02.1.humanoral	d__Bacteria;p__Patescibacteria;c__Saccharimonadia;o__Saccharimonadales;f__Nanosyncoccaceae;g__Nanosyncoccus;s__Nanosyncoccus sp013332965	NCBI	JABCPK020000000.1
HMOR_PATE_21	JABCPP02.1.humanoral	d__Bacteria;p__Patescibacteria;c__Saccharimonadia;o__Saccharimonadales;f__UBA10027;g__SDRW01;s__SDRW01 sp007845485	NCBI	JABCPP020000000.1
HMOR_PATE_22	JABCPR02.1.humanoral	d__Bacteria;p__Patescibacteria;c__Saccharimonadia;o__Saccharimonadales;f__Nanosyncoccaceae;g__Nanosyncoccus;s__Nanosyncoccus sp013332965	NCBI	JABCPR020000000.1
HMOR_PATE_23	JABCPS02.1.humanoral	d__Bacteria;p__Patescibacteria;c__Saccharimonadia;o__Saccharimonadales;f__Nanosyncoccaceae;g__Nanosyncoccus;s__Nanosyncoccus sp013332955	NCBI	JABCPS020000000.1
HMOR_PATE_24	PRLK01.1.humanoral	d__Bacteria;p__Patescibacteria;c__Saccharimonadia;o__Saccharimonadales;f__Nanogingivalaceae;g__Nanogingivalis;s__Nanogingivalis gingivitcus	NCBI	PRLK01000000.1
HMOR_PATE_25	PRLL01.1.humanoral	d__Bacteria;p__Patescibacteria;c__Saccharimonadia;o__Saccharimonadales;f__Nanosyncoccaceae;g__Nanosyncoccus;s__Nanosyncoccus nanoralicus	NCBI	PRLL01000000.1
HMOR_PATE_26	Saccharibacteria_40_17.humanoral	d__Bacteria;p__Patescibacteria;c__Saccharimonadia;o__Saccharimonadales;f__Nanosyncoccaceae;g__Nanosyncoccus;s__		pre3_saliva_scaffold_26
HMOR_PATE_27	SDRG01.1.humanoral	d__Bacteria;p__Patescibacteria;c__Saccharimonadia;o__Saccharimonadales;f__Nanosyncoccaceae;g__Nanosyncoccus;s__	NCBI	SDRG01000000.1
HMOR_PATE_28	SDRW01.1.humanoral	d__Bacteria;p__Patescibacteria;c__Saccharimonadia;o__Saccharimonadales;f__UBA10027;g__SDRW01;s__SDRW01 sp007845485	NCBI	SDRW01000000.1
HMOR_PATE_29	SDRZ01.1.humanoral	d__Bacteria;p__Patescibacteria;c__Saccharimonadia;o__Saccharimonadales;f__Saccharimonadaceae;g__Saccharimonas;s__Saccharimonas sp015257605	NCBI	SDRZ01000000.1
HMOR_PATE_30	CP040008.1.humanoral	d__Bacteria;p__Patescibacteria;c__Saccharimonadia;o__Saccharimonadales;f__Saccharimonadaceae;g__Saccharimonas;s__Saccharimonas sp010202265	NCBI	CP040008.1
HMOR_PATE_31	CP040010.1.humanoral	d__Bacteria;p__Patescibacteria;c__Saccharimonadia;o__Saccharimonadales;f__Saccharimonadaceae;g__Saccharimonas;s__Saccharimonas sp010202265	NCBI	CP040010.1
HMOR_PATE_32	CP047916.1.humanoral	d__Bacteria;p__Patescibacteria;c__Saccharimonadia;o__Saccharimonadales;f__Saccharimonadaceae;g__Saccharimonas;s__Saccharimonas sp010202265	NCBI	CP047916.1
HMOR_PATE_33	CP047918.1.humanoral	d__Bacteria;p__Patescibacteria;c__Saccharimonadia;o__Saccharimonadales;f__Saccharimonadaceae;g__Saccharimonas;s__Saccharimonas sp010202265	NCBI	CP047918.1
HMOR_PATE_34	JABCOE02.1.humanoral	d__Bacteria;p__Patescibacteria;c__Saccharimonadia;o__Saccharimonadales;f__Saccharimonadaceae;g__Saccharimonas;s__Saccharimonas sp013333795	NCBI	JABCOE020000000.1
HMOR_PATE_35	JABCOG02.1.humanoral	d__Bacteria;p__Patescibacteria;c__Saccharimonadia;o__Saccharimonadales;f__Saccharimonadaceae;g__Saccharimonas;s__	NCBI	JABCOG020000000.1
HMOR_PATE_36	JABCOJ02.1.humanoral	d__Bacteria;p__Patescibacteria;c__Saccharimonadia;o__Saccharimonadales;f__Saccharimonadaceae;g__Saccharimonas;s__Saccharimonas sp013333675	NCBI	JABCOJ020000000.1
HMOR_PATE_37	JABCOK02.1.humanoral	d__Bacteria;p__Patescibacteria;c__Saccharimonadia;o__Saccharimonadales;f__Saccharimonadaceae;g__Saccharimonas;s__Saccharimonas sp013333645	NCBI	JABCOK020000000.1
HMOR_PATE_38	JABCOL02.1.humanoral	d__Bacteria;p__Patescibacteria;c__Saccharimonadia;o__Saccharimonadales;f__Saccharimonadaceae;g__Saccharimonas;s__Saccharimonas sp013333625	NCBI	JABCOL020000000.1
HMOR_PATE_39	JABCOS02.1.humanoral	d__Bacteria;p__Patescibacteria;c__Saccharimonadia;o__Saccharimonadales;f__Saccharimonadaceae;g__Saccharimonas;s__Saccharimonas sp010202265	NCBI	JABCOS020000000.1
HMOR_PATE_40	PQNZ01.1.humanoral	d__Bacteria;p__Patescibacteria;c__Saccharimonadia;o__Saccharimonadales;f__Saccharimonadaceae;g__Saccharimonas;s__Saccharimonas sp015257605	NCBI	PQNZ01000000.1
HMOR_PATE_42	CP039997.1.humanoral	d__Bacteria;p__Patescibacteria;c__Saccharimonadia;o__Saccharimonadales;f__Nanosynbacteraceae;g__Nanosynbacter;s__Nanosynbacter sp013100825	NCBI	CP039997.1
HMOR_PATE_43	CP039998.1.humanoral	d__Bacteria;p__Patescibacteria;c__Saccharimonadia;o__Saccharimonadales;f__Nanosynbacteraceae;g__Nanosynbacter;s__Nanosynbacter sp013099015	NCBI	CP039998.1
HMOR_PATE_44	CP039999.1.humanoral	d__Bacteria;p__Patescibacteria;c__Saccharimonadia;o__Saccharimonadales;f__Nanosynbacteraceae;g__Nanosynbacter;s__Nanosynbacter sp013099195	NCBI	CP039999.1
HMOR_PATE_45	CP040000.1.humanoral	d__Bacteria;p__Patescibacteria;c__Saccharimonadia;o__Saccharimonadales;f__Nanosynbacteraceae;g__Nanosynbacter;s__Nanosynbacter sp013100805	NCBI	CP040000.1
HMOR_PATE_46	CP040001.1.humanoral	d__Bacteria;p__Patescibacteria;c__Saccharimonadia;o__Saccharimonadales;f__Nanosynbacteraceae;g__Nanosynbacter;s__Nanosynbacter sp013100825	NCBI	CP040001.1
HMOR_PATE_47	CP040002.1.humanoral	d__Bacteria;p__Patescibacteria;c__Saccharimonadia;o__Saccharimonadales;f__Nanosynbacteraceae;g__Nanosynbacter;s__Nanosynbacter sp005697215	NCBI	CP040002.1
HMOR_PATE_48	CP040003.1.humanoral	d__Bacteria;p__Patescibacteria;c__Saccharimonadia;o__Saccharimonadales;f__Nanosynbacteraceae;g__Nanosynbacter;s__Nanosynbacter sp005697215	NCBI	CP040003.1
HMOR_PATE_49	CP040004.1.humanoral	d__Bacteria;p__Patescibacteria;c__Saccharimonadia;o__Saccharimonadales;f__Nanosynbacteraceae;g__Nanosynbacter;s__Nanosynbacter sp005697565	NCBI	CP040004.1
HMOR_PATE_50	CP047917.1.humanoral	d__Bacteria;p__Patescibacteria;c__Saccharimonadia;o__Saccharimonadales;f__Nanosynbacteraceae;g__Nanosynbacter;s__Nanosynbacter sp010202115	NCBI	CP047917.1
HMOR_PATE_51	CP047919.1.humanoral	d__Bacteria;p__Patescibacteria;c__Saccharimonadia;o__Saccharimonadales;f__Nanosynbacteraceae;g__Nanosynbacter;s__Nanosynbacter sp010202465	NCBI	CP047919.1
HMOR_PATE_52	CP047920.1.humanoral	d__Bacteria;p__Patescibacteria;c__Saccharimonadia;o__Saccharimonadales;f__Nanosynbacteraceae;g__Nanosynbacter;s__Nanosynbacter sp010202645	NCBI	CP047920.1
HMOR_PATE_53	CP047921.1.humanoral	d__Bacteria;p__Patescibacteria;c__Saccharimonadia;o__Saccharimonadales;f__Nanosynbacteraceae;g__Nanosynbacter;s__Nanosynbacter sp010202845	NCBI	CP047921.1
HMOR_PATE_54	SDRM01.1.humanoral	d__Bacteria;p__Patescibacteria;c__Saccharimonadia;o__Saccharimonadales;f__Nanosynbacteraceae;g__Nanosynbacter;s__Nanosynbacter sp007845355	NCBI	SDRM01000000.1
HMOR_PATE_55	SDRS01.1.humanoral	d__Bacteria;p__Patescibacteria;c__Saccharimonadia;o__Saccharimonadales;f__Nanosynbacteraceae;g__Nanosynbacter;s__	NCBI	SDRS01000000.1
HMOR_PATE_63	CP040011.1.humanoral	d__Bacteria;p__Patescibacteria;c__Saccharimonadia;o__Saccharimonadales;f__Nanosynbacteraceae;g__Nanosynbacter;s__Nanosynbacter lyticus	NCBI	CP040011.1
HMOR_PATE_64	CP026537.1.humanoral	d__Bacteria;p__Patescibacteria;c__Saccharimonadia;o__Saccharimonadales;f__Nanoperiomorbaceae;g__Nanoperiomorbus;s__Nanoperiomorbus sp004136275	NCBI	CP026537.1
HMOR_PATE_65	JABCOQ02.1.humanoral	d__Bacteria;p__Patescibacteria;c__Saccharimonadia;o__Saccharimonadales;f__Nanoperiomorbaceae;g__Nanoperiomorbus;s__Nanoperiomorbus sp013333515	NCBI	JABCOQ020000000.1
HMOR_PATE_66	PRLN01.1.humanoral	d__Bacteria;p__Patescibacteria;c__Saccharimonadia;o__Saccharimonadales;f__Nanoperiomorbaceae;g__Nanoperiomorbus;s__	NCBI	PRLN01000000.1
HMOR_PATE_67	PRLO01.1.humanoral	d__Bacteria;p__Patescibacteria;c__Saccharimonadia;o__Saccharimonadales;f__Nanoperiomorbaceae;g__Nanoperiomorbus;s__Nanoperiomorbus periodonticus	NCBI	PRLO01000000.1
Hydrothermal_PATE_01	PATRIC_2026720.18_Saccharibacteria_45	d__Bacteria;p__Patescibacteria;c__Saccharimonadia;o__Saccharimonadales;f__;g__;s__	patric	2.02672e+06
Hydrothermal_PATE_02	PATRIC_2026720.20_Saccharibacteria_45	d__Bacteria;p__Patescibacteria;c__Saccharimonadia;o__Saccharimonadales;f__SZUA-47;g__SZUA-47;s__	patric	2.02672e+06
Hydrothermal_PATE_03	PATRIC_2026720.23_Saccharibacteria_49	d__Bacteria;p__Patescibacteria;c__Saccharimonadia;o__Saccharimonadales;f__UBA1547;g__UBA6175;s__	patric	2.02672e+06
Hydrothermal_PATE_04	PATRIC_2026720.19_Saccharibacteria_38	d__Bacteria;p__Patescibacteria;c__Saccharimonadia;o__Saccharimonadales;f__SZUA-47;g__SZUA-47;s__SZUA-47 sp003231925	patric	2.02672e+06
Hydrothermal_PATE_05	PATRIC_2026720.22_Saccharibacteria_51	d__Bacteria;p__Patescibacteria;c__Saccharimonadia;o__Saccharimonadales;f__Saccharimonadaceae;g__SZUA-359;s__SZUA-359 sp003246575	patric	2.02672e+06
Hydrothermal_PATE_06	PATRIC_2026720.126_Saccharibacteria_43	d__Bacteria;p__Patescibacteria;c__Saccharimonadia;o__Saccharimonadales;f__DTSZ01;g__DTSZ01;s__DTSZ01 sp012965045	patric	2.02672e+06
lake_PATE_01	NCBI_GCA903826645.1_Saccharibacteria_37	d__Bacteria;p__Patescibacteria;c__Saccharimonadia;o__Saccharimonadales;f__UBA4665;g__CAIYEO01;s__CAIYEO01 sp903840315	NCBI	GCA_903826645.1
lake_PATE_02	NCBI_GCA903839515.1_Saccharibacteria_37	d__Bacteria;p__Patescibacteria;c__Saccharimonadia;o__Saccharimonadales;f__UBA4665;g__CAIYEO01;s__CAIYEO01 sp903839515	NCBI	GCA_903839515.1
lake_PATE_03	NCBI_GCA903839435.1_Saccharibacteria_37	d__Bacteria;p__Patescibacteria;c__Saccharimonadia;o__Saccharimonadales;f__UBA4665;g__CAIYEO01;s__	NCBI	GCA_903839435.1
lake_PATE_04	NCBI_GCA903925195.1_Saccharibacteria_36	d__Bacteria;p__Patescibacteria;c__Saccharimonadia;o__Saccharimonadales;f__UBA4665;g__CAIYEO01;s__CAIYEO01 sp903925195	NCBI	GCA_903925195.1
lake_PATE_05	NCBI_GCA903900685.1_Saccharibacteria_35	d__Bacteria;p__Patescibacteria;c__Saccharimonadia;o__Saccharimonadales;f__UBA4665;g__CAIYEO01;s__CAIYEO01 sp903900685	NCBI	GCA_903900685.1
lake_PATE_06	NCBI_GCA903946795.1_Saccharibacteria_42	d__Bacteria;p__Patescibacteria;c__Saccharimonadia;o__Saccharimonadales;f__AWTP1-31;g__AWTP1-31;s__AWTP1-31 sp903946795	NCBI	GCA_903946795.1
lake_PATE_07	NCBI_GCA903837875.1_Saccharibacteria_34	d__Bacteria;p__Patescibacteria;c__Saccharimonadia;o__Saccharimonadales;f__UBA4665_A;g__CAILQE01;s__CAILQE01 sp903836325	NCBI	GCA_903837875.1
lake_PATE_08	NCBI_GCA903877025.1_Saccharibacteria_37	d__Bacteria;p__Patescibacteria;c__Saccharimonadia;o__Saccharimonadales;f__UBA4665;g__CAIYEO01;s__CAIYEO01 sp903839515	NCBI	GCA_903877025.1
lake_PATE_09	NCBI_GCA014191035.1_Saccharibacteria_39	d__Bacteria;p__Patescibacteria;c__Saccharimonadia;o__CAILAD01;f__BJGX01;g__BJGX01;s__BJGX01 sp014191035	NCBI	GCA_014191035.1
lake_PATE_10	NCBI_GCA903829335.1_Saccharibacteria_37	d__Bacteria;p__Patescibacteria;c__Saccharimonadia;o__Saccharimonadales;f__UBA4665;g__CAIYEO01;s__CAIYEO01 sp903840315	NCBI	GCA_903829335.1
lake_PATE_11	NCBI_GCA903821315.1_Saccharibacteria_40	d__Bacteria;p__Patescibacteria;c__Saccharimonadia;o__Saccharimonadales;f__CAIOMD01;g__CAIOMD01;s__CAIOMD01 sp903859365	NCBI	GCA_903821315.1
Permafrost_PATE_01	GTDB_GCA002413465.1_Saccharibacteria_54	d__Bacteria;p__Patescibacteria;c__Saccharimonadia;o__UBA4664;f__UBA4664;g__UBA5169;s__UBA5169 sp002429485	gtdb	GCA_002413465.1
Permafrost_PATE_02	PATRIC_1953346.3_Saccharibacteria_53	d__Bacteria;p__Patescibacteria;c__Saccharimonadia;o__Saccharimonadales;f__UBA4665;g__UBA4665;s__UBA4665 sp002413755	patric	1.95335e+06
Permafrost_PATE_03	PATRIC_1953348.3_Saccharibacteria_49	d__Bacteria;p__Patescibacteria;c__Saccharimonadia;o__Saccharimonadales;f__UBA1547;g__UBA6022;s__UBA6022 sp002404195	patric	1.95335e+06
Permafrost_PATE_04	PATRIC_1953353.3_Saccharibacteria_52	d__Bacteria;p__Patescibacteria;c__Saccharimonadia;o__Saccharimonadales;f__UBA4665;g__UBA4665;s__UBA4665 sp002413755	patric	1.95335e+06
Permafrost_PATE_05	PATRIC_1953361.3_Saccharibacteria_46	d__Bacteria;p__Patescibacteria;c__Saccharimonadia;o__Saccharimonadales;f__UBA1547;g__UBA1547;s__UBA1547 sp002427805	patric	1.95336e+06
Permafrost_PATE_06	PATRIC_1953352.3_Saccharibacteria_54	d__Bacteria;p__Patescibacteria;c__Saccharimonadia;o__Saccharimonadales;f__UBA4665;g__UBA5150;s__UBA5150 sp002413795	patric	1.95335e+06
Permafrost_PATE_07	PATRIC_2026720.17_Saccharibacteria_43	d__Bacteria;p__Patescibacteria;c__Saccharimonadia;o__Saccharimonadales;f__UBA4665;g__BOG-1338;s__BOG-1338 sp003164595	patric	2.02672e+06
Permafrost_PATE_08	PATRIC_1953350.3_Saccharibacteria_52	d__Bacteria;p__Patescibacteria;c__Saccharimonadia;o__Saccharimonadales;f__UBA4665;g__UBA4729;s__UBA4729 sp002413865	patric	1.95335e+06
Permafrost_PATE_09	PATRIC_2026720.15_Saccharibacteria_48	d__Bacteria;p__Patescibacteria;c__Saccharimonadia;o__Saccharimonadales;f__UBA4665;g__UBA5150;s__UBA5150 sp003133385	patric	2.02672e+06
Permafrost_PATE_10	PATRIC_1953351.3_Saccharibacteria_52	d__Bacteria;p__Patescibacteria;c__Saccharimonadia;o__Saccharimonadales;f__UBA4665;g__UBA4665;s__UBA4665 sp002413835	patric	1.95335e+06
Permafrost_PATE_11	PATRIC_2026720.16_Saccharibacteria_40	d__Bacteria;p__Patescibacteria;c__Saccharimonadia;o__Saccharimonadales;f__UBA4665;g__UBA5150;s__UBA5150 sp003153395	patric	2.02672e+06
Permafrost_PATE_12	UBA6040	d__Bacteria;p__Patescibacteria;c__Saccharimonadia;o__Saccharimonadales;f__UBA1547;g__UBA6175;s__UBA6175 sp002429245	ggkbase	DIZA00000000
Permafrost_PATE_13	PATRIC_1953377.3_Saccharibacteria_50	d__Bacteria;p__Patescibacteria;c__Saccharimonadia;o__Saccharimonadales;f__UBA10212;g__UBA6824;s__UBA6824 sp002452155	patric	1.95338e+06
Permafrost_PATE_14	UBA4721	d__Bacteria;p__Patescibacteria;c__Saccharimonadia;o__Saccharimonadales;f__UBA1547;g__UBA1547;s__UBA1547 sp002413425	ggkbase	DHJL00000000
Permafrost_PATE_15	GTDB_GCA002415345.1_Saccharibacteria_55	d__Bacteria;p__Patescibacteria;c__Saccharimonadia;o__UBA4664;f__UBA4664;g__UBA4664;s__UBA4664 sp002415345	gtdb	GCA_002415345.1
Seawater_PATE_01	PATRIC_2026720.32_Saccharibacteria_47	d__Bacteria;p__Patescibacteria;c__Saccharimonadia;o__Saccharimonadales;f__UBA1547;g__UBA6175;s__UBA6175 sp003545655	patric	2.02672e+06
Seawater_PATE_02	PATRIC_1130342.4_Gracilibacteria_23	d__Bacteria;p__Patescibacteria;c__JAEDAM01;o__BD1-5;f__UBA6164;g__UBA6489;s__	patric	1.13034e+06
Seawater_PATE_03	PATRIC_2026720.123_Saccharibacteria_45	d__Bacteria;p__Patescibacteria;c__Saccharimonadia;o__Saccharimonadales;f__UBA1020;g__UBA1020;s__UBA1020 sp012270305	patric	2.02672e+06
Seawater_PATE_04	PATRIC_1953341.3_Saccharibacteria_48	d__Bacteria;p__Patescibacteria;c__Saccharimonadia;o__Saccharimonadales;f__UBA1547;g__UBA6175;s__UBA6175 sp002381485	patric	1.95334e+06
Seawater_PATE_05	PATRIC_2026720.5_Saccharibacteria_51	d__Bacteria;p__Patescibacteria;c__Saccharimonadia;o__Saccharimonadales;f__UBA1547;g__UBA6175;s__UBA6175 sp002726935	patric	2.02672e+06
Soil_PATE_01	H1c1_Candidatus_Saccharibacteria_51_7	d__Bacteria;p__Patescibacteria;c__Saccharimonadia;o__Saccharimonadales;f__JACDFO01;g__JACDFO01;s__	ggkbase	https://doi.org/10.5281/zenodo.4560555
Soil_PATE_02	H1c1_Saccharibacteria_TM7_49_7	d__Bacteria;p__Patescibacteria;c__Saccharimonadia;o__Saccharimonadales;f__JACDFO01;g__JACDFO01;s__	ggkbase	https://doi.org/10.5281/zenodo.4560555
Soil_PATE_03	H2c1_Saccharibacteria_49_6	d__Bacteria;p__Patescibacteria;c__Saccharimonadia;o__Saccharimonadales;f__UBA4665;g__PMNU01;s__	ggkbase	https://doi.org/10.5281/zenodo.4560555
Soil_PATE_04	L2c2_Candidatus_Saccharibacteria_48_7	d__Bacteria;p__Patescibacteria;c__Saccharimonadia;o__Saccharimonadales;f__UBA1547;g__UBA6022;s__	ggkbase	https://doi.org/10.5281/zenodo.4560555
Soil_PATE_05	L1c2_Saccharibacteria_47_7	d__Bacteria;p__Patescibacteria;c__Saccharimonadia;o__Saccharimonadales;f__UBA1547;g__UBA6022;s__	ggkbase	https://doi.org/10.5281/zenodo.4560555
Soil_PATE_06	U2c1_metabat_bin_53_sub	d__Bacteria;p__Patescibacteria;c__Saccharimonadia;o__Saccharimonadales;f__UBA1547;g__UBA6022;s__	ggkbase	https://doi.org/10.5281/zenodo.4560555
Soil_PATE_07	H1c1_Saccharibacteria_TM7_50_9	d__Bacteria;p__Patescibacteria;c__Saccharimonadia;o__Saccharimonadales;f__JACDFO01;g__JACDFO01;s__	ggkbase	https://doi.org/10.5281/zenodo.4560555
Soil_PATE_08	NCBI_GCA013815785.1_Saccharibacteria_44	d__Bacteria;p__Patescibacteria;c__Saccharimonadia;o__Saccharimonadales;f__JACDFO01;g__JACDFO01;s__JACDFO01 sp013815785	NCBI	GCA_013815785.1
Soil_PATE_09	L2c1_concoct_92	d__Bacteria;p__Patescibacteria;c__Saccharimonadia;o__Saccharimonadales;f__UBA1547;g__UBA6022;s__	ggkbase	https://doi.org/10.5281/zenodo.4560555
Soil_PATE_10	H1c2_Saccharibacteria_54_8	d__Bacteria;p__Patescibacteria;c__Saccharimonadia;o__Saccharimonadales;f__JACDFO01;g__;s__	ggkbase	https://doi.org/10.5281/zenodo.4560555
Soil_PATE_11	PATRIC_2026720.14_Saccharibacteria_45	d__Bacteria;p__Patescibacteria;c__Saccharimonadia;o__Saccharimonadales;f__AMD01;g__GCA-2861585;s__GCA-2861585 sp002861585	patric	2.02672e+06
Soil_PATE_12	H1c1_Saccharibacteria_45_10	d__Bacteria;p__Patescibacteria;c__Saccharimonadia;o__Saccharimonadales;f__UBA1547;g__UBA6022;s__	ggkbase	https://doi.org/10.5281/zenodo.4560555
Soil_PATE_13	L2c1_Candidatus_Saccharibacteria_49_10	d__Bacteria;p__Patescibacteria;c__Saccharimonadia;o__Saccharimonadales;f__UBA5946;g__;s__	ggkbase	https://doi.org/10.5281/zenodo.4560555
Soil_PATE_14	L2c1_Saccharibacteria_51_31	d__Bacteria;p__Patescibacteria;c__Saccharimonadia;o__Saccharimonadales;f__JACDFO01;g__JACDFO01;s__	ggkbase	https://doi.org/10.5281/zenodo.4560555
Soil_PATE_16	PATRIC_2026720.127_Saccharibacteria_48	d__Bacteria;p__Patescibacteria;c__Saccharimonadia;o__Saccharimonadales;f__UBA4665;g__JACMPA01;s__JACMPA01 sp013289705	patric	2.02672e+06
Soil_PATE_17	U2c2_Saccharibacteria_49_12	d__Bacteria;p__Patescibacteria;c__Saccharimonadia;o__Saccharimonadales;f__UBA4665;g__UBA5150;s__	ggkbase	https://doi.org/10.5281/zenodo.4560555
Soil_PATE_18	U2c2_Saccharibacteria_47_15	d__Bacteria;p__Patescibacteria;c__Saccharimonadia;o__Saccharimonadales;f__UBA1547;g__UBA6022;s__	ggkbase	https://doi.org/10.5281/zenodo.4560555
Soil_PATE_19	NCBI_GCA013694995.1_Saccharibacteria_45	d__Bacteria;p__Patescibacteria;c__Saccharimonadia;o__Saccharimonadales;f__JACDBH01;g__JACDBH01;s__JACDBH01 sp013694995	NCBI	GCA_013694995.1
Soil_PATE_20	NCBI_GCA013815775.1_Saccharibacteria_45	d__Bacteria;p__Patescibacteria;c__Saccharimonadia;o__Saccharimonadales;f__UBA10212;g__JACDFN01;s__JACDFN01 sp013815775	NCBI	GCA_013815775.1

## Sheet: Table S8 CAZy-annotation
Table S7. Carbohydrate-active enzymes frequency in CPR bacteria recovered from activated sludge metagenomes of Shatin WWTP.
Draft_genome_bin	SLH	dockerin	cohesin	sum_exo	sum_endo	sum_cellulose_binding_CBM	sum_hemicellulase	sum_oligosaccharidase	GH-sum	GH6	GH5	GH5_9	GH5_19	GH5_22	GH5_42	GH5_45	GH5_50	GH8	GH51	GH74	GH10	GH16	GH26	GH28	GH53	GH1	GH3	GH29	GH35	GH38	GH39	GH42	GH43_3	GH43_28	GH43_30	GH94	GH125
PATE_114	NA	NA	NA	0	14	1	1	2	17	NA	1	NA	NA	NA	1	NA	NA	NA	NA	12	NA	1	NA	NA	NA	1	NA	NA	NA	NA	NA	1	NA	NA	NA	NA	NA
PATE_80	NA	NA	NA	0	6	2	0	4	10	NA	2	NA	NA	NA	NA	NA	NA	NA	NA	4	NA	NA	NA	NA	NA	1	NA	NA	NA	NA	1	2	NA	NA	NA	NA	NA
PATE_04	NA	1	NA	0	8	2	0	1	9	NA	3	NA	NA	NA	NA	NA	NA	NA	NA	5	NA	NA	NA	NA	NA	NA	NA	NA	NA	NA	1	NA	NA	NA	NA	NA	NA
PATE_126	NA	NA	NA	0	6	0	0	2	8	NA	1	NA	NA	NA	NA	NA	NA	NA	NA	5	NA	NA	NA	NA	NA	1	NA	NA	NA	NA	1	NA	NA	NA	NA	NA	NA
PATE_73	NA	NA	NA	0	3	1	2	3	8	NA	1	NA	NA	NA	NA	NA	NA	NA	NA	2	NA	NA	NA	2	NA	1	NA	NA	NA	NA	NA	NA	NA	NA	1	NA	1
PATE_39	NA	NA	NA	0	5	0	0	2	7	NA	NA	NA	NA	NA	NA	NA	NA	NA	NA	5	NA	NA	NA	NA	NA	NA	1	NA	NA	NA	1	NA	NA	NA	NA	NA	NA
PATE_113	NA	3	NA	0	2	3	2	3	7	NA	1	NA	NA	NA	NA	NA	NA	NA	NA	1	NA	2	NA	NA	NA	1	1	NA	NA	NA	NA	1	NA	NA	NA	NA	NA
PATE_82	NA	NA	NA	0	3	1	0	3	6	NA	NA	NA	NA	NA	NA	NA	NA	NA	NA	3	NA	NA	NA	NA	NA	1	NA	NA	NA	NA	NA	2	NA	NA	NA	NA	NA
PATE_09	NA	1	NA	0	4	1	0	2	6	NA	1	NA	NA	NA	NA	NA	NA	NA	NA	3	NA	NA	NA	NA	NA	NA	2	NA	NA	NA	NA	NA	NA	NA	NA	NA	NA
PATE_75	NA	NA	1	0	4	1	0	2	6	NA	1	NA	NA	NA	NA	NA	NA	NA	NA	3	NA	NA	NA	NA	NA	1	NA	NA	NA	NA	NA	NA	NA	NA	NA	1	NA
PATE_74	NA	NA	1	0	2	1	2	2	6	NA	1	NA	NA	NA	NA	NA	NA	NA	NA	1	NA	NA	NA	2	NA	1	NA	NA	NA	NA	NA	NA	NA	NA	NA	1	NA
PATE_79	NA	NA	NA	0	3	0	0	2	5	NA	NA	NA	NA	NA	NA	NA	NA	NA	NA	3	NA	NA	NA	NA	NA	1	NA	NA	NA	NA	NA	1	NA	NA	NA	NA	NA
PATE_08	NA	1	NA	0	4	1	0	1	5	NA	1	NA	NA	NA	NA	NA	NA	NA	NA	3	NA	NA	NA	NA	NA	NA	1	NA	NA	NA	NA	NA	NA	NA	NA	NA	NA
PATE_135	NA	NA	NA	0	4	5	0	1	5	NA	1	NA	NA	NA	NA	1	NA	1	NA	1	NA	NA	NA	NA	NA	NA	NA	NA	NA	NA	1	NA	NA	NA	NA	NA	NA
PATE_93	NA	NA	NA	0	4	2	0	1	5	NA	NA	NA	NA	NA	NA	1	NA	NA	NA	3	NA	NA	NA	NA	NA	1	NA	NA	NA	NA	NA	NA	NA	NA	NA	NA	NA
PATE_133	NA	NA	NA	0	1	3	1	3	5	NA	NA	NA	1	NA	NA	NA	NA	NA	NA	NA	NA	NA	1	NA	NA	1	NA	NA	NA	NA	2	NA	NA	NA	NA	NA	NA
PATE_134	NA	1	NA	0	1	1	1	3	5	NA	NA	NA	NA	NA	NA	NA	NA	NA	NA	1	1	NA	NA	NA	NA	2	NA	NA	NA	NA	1	NA	NA	NA	NA	NA	NA
PATE_122	NA	NA	2	0	2	4	1	2	5	NA	1	NA	NA	NA	NA	1	NA	NA	NA	NA	NA	1	NA	NA	NA	NA	NA	NA	NA	NA	NA	1	1	NA	NA	NA	NA
PATE_20	NA	NA	1	0	2	0	1	2	5	NA	NA	NA	NA	NA	1	NA	NA	NA	NA	1	1	NA	NA	NA	NA	NA	2	NA	NA	NA	NA	NA	NA	NA	NA	NA	NA
PATE_72	NA	NA	1	0	2	1	1	2	5	NA	1	NA	NA	NA	NA	NA	NA	NA	NA	1	NA	NA	NA	1	NA	NA	NA	NA	NA	NA	NA	NA	NA	NA	NA	2	NA
PATE_118	NA	NA	NA	0	1	3	2	2	5	NA	1	NA	NA	NA	NA	NA	NA	NA	NA	NA	1	1	NA	NA	NA	1	NA	NA	NA	NA	NA	1	NA	NA	NA	NA	NA
PATE_102	NA	NA	NA	0	0	0	0	4	4	NA	NA	NA	NA	NA	NA	NA	NA	NA	NA	NA	NA	NA	NA	NA	NA	NA	2	NA	NA	1	NA	NA	NA	NA	NA	NA	1
PATE_54	NA	NA	2	0	2	1	0	2	4	NA	1	NA	NA	NA	NA	NA	NA	NA	NA	1	NA	NA	NA	NA	NA	1	1	NA	NA	NA	NA	NA	NA	NA	NA	NA	NA
PATE_77	NA	NA	NA	0	2	0	0	2	4	NA	NA	NA	NA	NA	NA	NA	NA	NA	NA	2	NA	NA	NA	NA	NA	1	NA	NA	NA	NA	NA	1	NA	NA	NA	NA	NA
PATE_98	NA	NA	NA	0	2	5	0	2	4	NA	NA	NA	NA	NA	NA	NA	NA	NA	NA	2	NA	NA	NA	NA	NA	NA	NA	NA	NA	1	NA	NA	NA	NA	NA	NA	1
PATE_71	NA	NA	NA	0	3	0	0	1	4	NA	NA	NA	NA	NA	NA	NA	NA	NA	NA	3	NA	NA	NA	NA	NA	1	NA	NA	NA	NA	NA	NA	NA	NA	NA	NA	NA
PATE_94	NA	NA	NA	0	3	1	0	1	4	NA	NA	NA	NA	NA	NA	1	NA	NA	NA	2	NA	NA	NA	NA	NA	1	NA	NA	NA	NA	NA	NA	NA	NA	NA	NA	NA
PATE_06	NA	1	NA	0	4	1	0	0	4	NA	1	NA	NA	NA	NA	NA	NA	NA	NA	3	NA	NA	NA	NA	NA	NA	NA	NA	NA	NA	NA	NA	NA	NA	NA	NA	NA
PATE_101	NA	NA	NA	1	0	4	1	2	4	1	NA	NA	NA	NA	NA	NA	NA	NA	NA	NA	NA	1	NA	NA	NA	NA	NA	NA	NA	1	NA	NA	NA	NA	NA	NA	1
PATE_108	NA	NA	1	0	0	1	1	3	4	NA	NA	NA	NA	NA	NA	NA	NA	NA	NA	NA	NA	NA	NA	NA	1	1	NA	NA	1	NA	NA	1	NA	NA	NA	NA	NA
PATE_53	NA	NA	1	0	1	1	1	2	4	NA	1	NA	NA	NA	NA	NA	NA	NA	NA	NA	NA	NA	1	NA	NA	1	1	NA	NA	NA	NA	NA	NA	NA	NA	NA	NA
PATE_62	NA	2	1	0	1	1	1	2	4	NA	1	NA	NA	NA	NA	NA	NA	NA	NA	NA	NA	NA	1	NA	NA	1	1	NA	NA	NA	NA	NA	NA	NA	NA	NA	NA
PATE_89	NA	NA	NA	0	1	0	1	2	4	NA	NA	1	NA	NA	NA	NA	NA	NA	NA	NA	NA	1	NA	NA	NA	2	NA	NA	NA	NA	NA	NA	NA	NA	NA	NA	NA
PATE_90	NA	NA	NA	0	2	0	1	1	4	NA	NA	NA	NA	NA	NA	NA	NA	NA	NA	2	NA	1	NA	NA	NA	1	NA	NA	NA	NA	NA	NA	NA	NA	NA	NA	NA
PATE_51	NA	2	2	0	1	2	2	1	4	NA	1	NA	NA	NA	NA	NA	NA	NA	NA	NA	NA	NA	2	NA	NA	1	NA	NA	NA	NA	NA	NA	NA	NA	NA	NA	NA
PATE_103	NA	NA	NA	0	0	1	0	3	3	NA	NA	NA	NA	NA	NA	NA	NA	NA	NA	NA	NA	NA	NA	NA	NA	1	NA	NA	NA	NA	NA	2	NA	NA	NA	NA	NA
PATE_106	NA	NA	NA	0	0	1	0	3	3	NA	NA	NA	NA	NA	NA	NA	NA	NA	NA	NA	NA	NA	NA	NA	NA	1	NA	NA	NA	NA	NA	2	NA	NA	NA	NA	NA
PATE_37	NA	NA	NA	0	0	0	0	3	3	NA	NA	NA	NA	NA	NA	NA	NA	NA	NA	NA	NA	NA	NA	NA	NA	NA	1	NA	NA	NA	2	NA	NA	NA	NA	NA	NA
PATE_85	NA	NA	NA	0	0	2	0	3	3	NA	NA	NA	NA	NA	NA	NA	NA	NA	NA	NA	NA	NA	NA	NA	NA	1	1	NA	NA	NA	NA	1	NA	NA	NA	NA	NA
PATE_104	NA	NA	NA	0	1	1	0	2	3	NA	1	NA	NA	NA	NA	NA	NA	NA	NA	NA	NA	NA	NA	NA	NA	NA	2	NA	NA	NA	NA	NA	NA	NA	NA	NA	NA
PATE_115	NA	NA	1	0	1	1	0	2	3	NA	1	NA	NA	NA	NA	NA	NA	NA	NA	NA	NA	NA	NA	NA	NA	1	NA	NA	NA	NA	NA	1	NA	NA	NA	NA	NA
PATE_132	NA	NA	NA	0	1	0	0	2	3	NA	1	NA	NA	NA	NA	NA	NA	NA	NA	NA	NA	NA	NA	NA	NA	NA	NA	NA	NA	NA	2	NA	NA	NA	NA	NA	NA
PATE_15	NA	1	1	0	1	0	0	2	3	NA	1	NA	NA	NA	NA	NA	NA	NA	NA	NA	NA	NA	NA	NA	NA	1	NA	NA	NA	NA	1	NA	NA	NA	NA	NA	NA
PATE_36	NA	2	1	0	1	0	0	2	3	NA	1	NA	NA	NA	NA	NA	NA	NA	NA	NA	NA	NA	NA	NA	NA	NA	1	NA	NA	NA	1	NA	NA	NA	NA	NA	NA
PATE_59	NA	1	1	0	1	1	0	2	3	NA	1	NA	NA	NA	NA	NA	NA	NA	NA	NA	NA	NA	NA	NA	NA	1	1	NA	NA	NA	NA	NA	NA	NA	NA	NA	NA
PATE_65	NA	NA	NA	0	1	1	0	2	3	NA	1	NA	NA	NA	NA	NA	NA	NA	NA	NA	NA	NA	NA	NA	NA	1	1	NA	NA	NA	NA	NA	NA	NA	NA	NA	NA
PATE_97	NA	1	NA	0	1	2	0	2	3	NA	NA	NA	NA	NA	NA	NA	1	NA	NA	NA	NA	NA	NA	NA	NA	1	NA	NA	NA	NA	NA	NA	1	NA	NA	NA	NA
PATE_117	NA	NA	NA	0	2	0	0	1	3	NA	NA	NA	NA	NA	NA	1	NA	NA	NA	1	NA	NA	NA	NA	NA	NA	NA	NA	NA	NA	NA	1	NA	NA	NA	NA	NA
PATE_52	NA	3	NA	0	2	3	0	1	3	NA	1	NA	NA	1	NA	NA	NA	NA	NA	NA	NA	NA	NA	NA	NA	1	NA	NA	NA	NA	NA	NA	NA	NA	NA	NA	NA
PATE_14	NA	NA	NA	0	3	1	0	0	3	NA	1	NA	NA	NA	NA	NA	NA	NA	1	1	NA	NA	NA	NA	NA	NA	NA	NA	NA	NA	NA	NA	NA	NA	NA	NA	NA
PATE_56	NA	3	NA	0	1	5	1	1	3	NA	1	NA	NA	NA	NA	NA	NA	NA	NA	NA	NA	NA	1	NA	NA	1	NA	NA	NA	NA	NA	NA	NA	NA	NA	NA	NA
PATE_57	NA	1	2	0	1	4	1	1	3	NA	1	NA	NA	NA	NA	NA	NA	NA	NA	NA	NA	NA	1	NA	NA	1	NA	NA	NA	NA	NA	NA	NA	NA	NA	NA	NA
PATE_91	NA	NA	NA	0	1	1	1	1	3	NA	NA	NA	NA	NA	NA	NA	1	NA	NA	NA	NA	1	NA	NA	NA	1	NA	NA	NA	NA	NA	NA	NA	NA	NA	NA	NA
PATE_100	NA	NA	NA	0	0	1	0	2	2	NA	NA	NA	NA	NA	NA	NA	NA	NA	NA	NA	NA	NA	NA	NA	NA	NA	NA	NA	NA	1	NA	NA	NA	NA	NA	NA	1
PATE_107	NA	1	NA	0	0	0	0	2	2	NA	NA	NA	NA	NA	NA	NA	NA	NA	NA	NA	NA	NA	NA	NA	NA	1	NA	NA	NA	NA	NA	1	NA	NA	NA	NA	NA
PATE_111	NA	NA	NA	0	0	0	0	2	2	NA	NA	NA	NA	NA	NA	NA	NA	NA	NA	NA	NA	NA	NA	NA	NA	1	NA	NA	NA	NA	NA	1	NA	NA	NA	NA	NA
PATE_116	NA	NA	NA	0	0	0	0	2	2	NA	NA	NA	NA	NA	NA	NA	NA	NA	NA	NA	NA	NA	NA	NA	NA	1	NA	NA	NA	NA	NA	1	NA	NA	NA	NA	NA
PATE_125	NA	NA	NA	0	0	2	0	2	2	NA	NA	NA	NA	NA	NA	NA	NA	NA	NA	NA	NA	NA	NA	NA	NA	1	NA	NA	NA	NA	NA	1	NA	NA	NA	NA	NA
PATE_38	NA	NA	NA	0	0	2	0	2	2	NA	NA	NA	NA	NA	NA	NA	NA	NA	NA	NA	NA	NA	NA	NA	NA	NA	1	NA	NA	NA	1	NA	NA	NA	NA	NA	NA
PATE_78	NA	NA	NA	0	0	0	0	2	2	NA	NA	NA	NA	NA	NA	NA	NA	NA	NA	NA	NA	NA	NA	NA	NA	1	NA	NA	NA	NA	NA	1	NA	NA	NA	NA	NA
PATE_86	NA	NA	NA	0	0	2	0	2	2	NA	NA	NA	NA	NA	NA	NA	NA	NA	NA	NA	NA	NA	NA	NA	NA	1	NA	NA	NA	NA	NA	1	NA	NA	NA	NA	NA
PATE_99	NA	NA	NA	0	0	1	0	2	2	NA	NA	NA	NA	NA	NA	NA	NA	NA	NA	NA	NA	NA	NA	NA	NA	NA	NA	NA	NA	1	NA	NA	NA	NA	NA	NA	1
PATE_02	NA	NA	NA	0	1	0	0	1	2	NA	1	NA	NA	NA	NA	NA	NA	NA	NA	NA	NA	NA	NA	NA	NA	1	NA	NA	NA	NA	NA	NA	NA	NA	NA	NA	NA
PATE_120	NA	NA	NA	0	1	3	0	1	2	NA	1	NA	NA	NA	NA	NA	NA	NA	NA	NA	NA	NA	NA	NA	NA	NA	NA	NA	NA	NA	NA	1	NA	NA	NA	NA	NA
PATE_121	NA	2	NA	0	1	1	0	1	2	NA	1	NA	NA	NA	NA	NA	NA	NA	NA	NA	NA	NA	NA	NA	NA	NA	NA	NA	NA	NA	NA	1	NA	NA	NA	NA	NA
PATE_123	NA	1	NA	0	1	1	0	1	2	NA	1	NA	NA	NA	NA	NA	NA	NA	NA	NA	NA	NA	NA	NA	NA	1	NA	NA	NA	NA	NA	NA	NA	NA	NA	NA	NA
PATE_17	NA	NA	1	0	1	0	0	1	2	NA	NA	NA	NA	NA	NA	NA	NA	NA	NA	1	NA	NA	NA	NA	NA	NA	NA	NA	1	NA	NA	NA	NA	NA	NA	NA	NA
PATE_42	NA	NA	2	0	1	1	0	1	2	NA	1	NA	NA	NA	NA	NA	NA	NA	NA	NA	NA	NA	NA	NA	NA	1	NA	NA	NA	NA	NA	NA	NA	NA	NA	NA	NA
PATE_49	NA	NA	NA	0	1	0	0	1	2	NA	1	NA	NA	NA	NA	NA	NA	NA	NA	NA	NA	NA	NA	NA	NA	1	NA	NA	NA	NA	NA	NA	NA	NA	NA	NA	NA
PATE_50	NA	NA	1	0	1	0	0	1	2	NA	1	NA	NA	NA	NA	NA	NA	NA	NA	NA	NA	NA	NA	NA	NA	1	NA	NA	NA	NA	NA	NA	NA	NA	NA	NA	NA
PATE_58	NA	NA	2	0	1	1	0	1	2	NA	1	NA	NA	NA	NA	NA	NA	NA	NA	NA	NA	NA	NA	NA	NA	1	NA	NA	NA	NA	NA	NA	NA	NA	NA	NA	NA
PATE_60	NA	NA	1	0	1	1	0	1	2	NA	1	NA	NA	NA	NA	NA	NA	NA	NA	NA	NA	NA	NA	NA	NA	1	NA	NA	NA	NA	NA	NA	NA	NA	NA	NA	NA
PATE_61	NA	3	1	0	1	0	0	1	2	NA	1	NA	NA	NA	NA	NA	NA	NA	NA	NA	NA	NA	NA	NA	NA	1	NA	NA	NA	NA	NA	NA	NA	NA	NA	NA	NA
PATE_63	NA	2	NA	0	1	2	0	1	2	NA	1	NA	NA	NA	NA	NA	NA	NA	NA	NA	NA	NA	NA	NA	NA	1	NA	NA	NA	NA	NA	NA	NA	NA	NA	NA	NA
PATE_64	NA	1	2	0	1	0	0	1	2	NA	1	NA	NA	NA	NA	NA	NA	NA	NA	NA	NA	NA	NA	NA	NA	1	NA	NA	NA	NA	NA	NA	NA	NA	NA	NA	NA
PATE_81	NA	NA	NA	0	1	0	0	1	2	NA	1	NA	NA	NA	NA	NA	NA	NA	NA	NA	NA	NA	NA	NA	NA	1	NA	NA	NA	NA	NA	NA	NA	NA	NA	NA	NA
PATE_88	NA	NA	NA	0	1	1	0	1	2	NA	NA	1	NA	NA	NA	NA	NA	NA	NA	NA	NA	NA	NA	NA	NA	1	NA	NA	NA	NA	NA	NA	NA	NA	NA	NA	NA
PATE_95	NA	NA	NA	0	1	2	0	1	2	NA	NA	NA	NA	NA	NA	NA	NA	NA	NA	1	NA	NA	NA	NA	NA	1	NA	NA	NA	NA	NA	NA	NA	NA	NA	NA	NA
PATE_96	NA	NA	NA	0	1	0	0	1	2	NA	NA	NA	NA	NA	NA	NA	1	NA	NA	NA	NA	NA	NA	NA	NA	1	NA	NA	NA	NA	NA	NA	NA	NA	NA	NA	NA
PATE_05	NA	NA	NA	0	2	3	0	0	2	NA	NA	NA	NA	1	NA	NA	NA	NA	NA	1	NA	NA	NA	NA	NA	NA	NA	NA	NA	NA	NA	NA	NA	NA	NA	NA	NA
PATE_12	NA	NA	NA	0	2	3	0	0	2	NA	1	NA	NA	NA	NA	NA	NA	NA	NA	1	NA	NA	NA	NA	NA	NA	NA	NA	NA	NA	NA	NA	NA	NA	NA	NA	NA
PATE_13	NA	NA	NA	0	2	1	0	0	2	NA	NA	NA	NA	NA	NA	NA	NA	NA	NA	2	NA	NA	NA	NA	NA	NA	NA	NA	NA	NA	NA	NA	NA	NA	NA	NA	NA
PATE_01	NA	NA	NA	0	0	2	1	1	2	NA	NA	NA	NA	NA	NA	NA	NA	NA	NA	NA	NA	1	NA	NA	NA	1	NA	NA	NA	NA	NA	NA	NA	NA	NA	NA	NA
PATE_23	NA	NA	1	0	0	0	1	1	2	NA	NA	NA	NA	NA	NA	NA	NA	NA	NA	NA	NA	NA	1	NA	NA	NA	1	NA	NA	NA	NA	NA	NA	NA	NA	NA	NA
PATE_55	NA	NA	NA	0	0	1	1	1	2	NA	NA	NA	NA	NA	NA	NA	NA	NA	NA	NA	NA	NA	1	NA	NA	NA	1	NA	NA	NA	NA	NA	NA	NA	NA	NA	NA
PATE_83	NA	NA	2	0	0	2	1	1	2	NA	NA	NA	NA	NA	NA	NA	NA	NA	NA	NA	NA	1	NA	NA	NA	NA	NA	NA	NA	NA	NA	1	NA	NA	NA	NA	NA
PATE_92	NA	NA	NA	0	0	0	1	1	2	NA	NA	NA	NA	NA	NA	NA	NA	NA	NA	NA	NA	1	NA	NA	NA	1	NA	NA	NA	NA	NA	NA	NA	NA	NA	NA	NA
PATE_03	NA	NA	NA	0	0	0	0	1	1	NA	NA	NA	NA	NA	NA	NA	NA	NA	NA	NA	NA	NA	NA	NA	NA	1	NA	NA	NA	NA	NA	NA	NA	NA	NA	NA	NA
PATE_10	NA	NA	NA	0	0	0	0	1	1	NA	NA	NA	NA	NA	NA	NA	NA	NA	NA	NA	NA	NA	NA	NA	NA	1	NA	NA	NA	NA	NA	NA	NA	NA	NA	NA	NA
PATE_105	NA	NA	NA	0	0	1	0	1	1	NA	NA	NA	NA	NA	NA	NA	NA	NA	NA	NA	NA	NA	NA	NA	NA	1	NA	NA	NA	NA	NA	NA	NA	NA	NA	NA	NA
PATE_110	NA	NA	NA	0	0	0	0	1	1	NA	NA	NA	NA	NA	NA	NA	NA	NA	NA	NA	NA	NA	NA	NA	NA	1	NA	NA	NA	NA	NA	NA	NA	NA	NA	NA	NA
PATE_112	NA	NA	NA	0	0	1	0	1	1	NA	NA	NA	NA	NA	NA	NA	NA	NA	NA	NA	NA	NA	NA	NA	NA	NA	NA	NA	NA	NA	NA	1	NA	NA	NA	NA	NA
PATE_129	NA	NA	NA	0	0	0	0	1	1	NA	NA	NA	NA	NA	NA	NA	NA	NA	NA	NA	NA	NA	NA	NA	NA	NA	NA	NA	NA	NA	NA	NA	NA	1	NA	NA	NA
PATE_130	NA	NA	NA	0	0	0	0	1	1	NA	NA	NA	NA	NA	NA	NA	NA	NA	NA	NA	NA	NA	NA	NA	NA	NA	NA	1	NA	NA	NA	NA	NA	NA	NA	NA	NA
PATE_18	NA	1	3	0	0	1	0	1	1	NA	NA	NA	NA	NA	NA	NA	NA	NA	NA	NA	NA	NA	NA	NA	NA	NA	1	NA	NA	NA	NA	NA	NA	NA	NA	NA	NA
PATE_24	3	NA	NA	0	0	3	0	1	1	NA	NA	NA	NA	NA	NA	NA	NA	NA	NA	NA	NA	NA	NA	NA	NA	NA	1	NA	NA	NA	NA	NA	NA	NA	NA	NA	NA
PATE_32	64	NA	1	0	0	3	0	1	1	NA	NA	NA	NA	NA	NA	NA	NA	NA	NA	NA	NA	NA	NA	NA	NA	1	NA	NA	NA	NA	NA	NA	NA	NA	NA	NA	NA
PATE_34	NA	NA	NA	0	0	1	0	1	1	NA	NA	NA	NA	NA	NA	NA	NA	NA	NA	NA	NA	NA	NA	NA	NA	NA	NA	NA	NA	NA	1	NA	NA	NA	NA	NA	NA
PATE_35	NA	1	2	0	0	0	0	1	1	NA	NA	NA	NA	NA	NA	NA	NA	NA	NA	NA	NA	NA	NA	NA	NA	NA	NA	NA	NA	NA	1	NA	NA	NA	NA	NA	NA
PATE_40	NA	NA	NA	0	0	3	0	1	1	NA	NA	NA	NA	NA	NA	NA	NA	NA	NA	NA	NA	NA	NA	NA	NA	NA	1	NA	NA	NA	NA	NA	NA	NA	NA	NA	NA
PATE_84	NA	NA	NA	0	0	5	0	1	1	NA	NA	NA	NA	NA	NA	NA	NA	NA	NA	NA	NA	NA	NA	NA	NA	1	NA	NA	NA	NA	NA	NA	NA	NA	NA	NA	NA
PATE_07	NA	1	NA	0	1	1	0	0	1	NA	1	NA	NA	NA	NA	NA	NA	NA	NA	NA	NA	NA	NA	NA	NA	NA	NA	NA	NA	NA	NA	NA	NA	NA	NA	NA	NA
PATE_11	NA	NA	NA	0	1	3	0	0	1	NA	NA	NA	NA	NA	NA	NA	NA	NA	NA	1	NA	NA	NA	NA	NA	NA	NA	NA	NA	NA	NA	NA	NA	NA	NA	NA	NA
PATE_127	NA	NA	NA	0	1	0	0	0	1	NA	1	NA	NA	NA	NA	NA	NA	NA	NA	NA	NA	NA	NA	NA	NA	NA	NA	NA	NA	NA	NA	NA	NA	NA	NA	NA	NA
PATE_43	NA	1	2	0	1	0	0	0	1	NA	1	NA	NA	NA	NA	NA	NA	NA	NA	NA	NA	NA	NA	NA	NA	NA	NA	NA	NA	NA	NA	NA	NA	NA	NA	NA	NA
PATE_48	NA	NA	NA	0	1	0	0	0	1	NA	1	NA	NA	NA	NA	NA	NA	NA	NA	NA	NA	NA	NA	NA	NA	NA	NA	NA	NA	NA	NA	NA	NA	NA	NA	NA	NA
PATE_70	NA	NA	NA	0	1	1	0	0	1	NA	NA	NA	NA	NA	NA	NA	NA	NA	1	NA	NA	NA	NA	NA	NA	NA	NA	NA	NA	NA	NA	NA	NA	NA	NA	NA	NA
PATE_76	NA	NA	NA	0	1	0	0	0	1	NA	1	NA	NA	NA	NA	NA	NA	NA	NA	NA	NA	NA	NA	NA	NA	NA	NA	NA	NA	NA	NA	NA	NA	NA	NA	NA	NA
PATE_22	NA	1	NA	0	0	0	1	0	1	NA	NA	NA	NA	NA	NA	NA	NA	NA	NA	NA	1	NA	NA	NA	NA	NA	NA	NA	NA	NA	NA	NA	NA	NA	NA	NA	NA
PATE_41	NA	1	1	0	0	0	1	0	1	NA	NA	NA	NA	NA	NA	NA	NA	NA	NA	NA	1	NA	NA	NA	NA	NA	NA	NA	NA	NA	NA	NA	NA	NA	NA	NA	NA
PATE_69	NA	NA	NA	0	0	1	1	0	1	NA	NA	NA	NA	NA	NA	NA	NA	NA	NA	NA	NA	NA	1	NA	NA	NA	NA	NA	NA	NA	NA	NA	NA	NA	NA	NA	NA
PATE_109	NA	NA	1	0	0	1	0	0	0	NA	NA	NA	NA	NA	NA	NA	NA	NA	NA	NA	NA	NA	NA	NA	NA	NA	NA	NA	NA	NA	NA	NA	NA	NA	NA	NA	NA
PATE_119	NA	NA	NA	0	0	2	0	0	0	NA	NA	NA	NA	NA	NA	NA	NA	NA	NA	NA	NA	NA	NA	NA	NA	NA	NA	NA	NA	NA	NA	NA	NA	NA	NA	NA	NA
PATE_124	NA	NA	NA	0	0	0	0	0	0	NA	NA	NA	NA	NA	NA	NA	NA	NA	NA	NA	NA	NA	NA	NA	NA	NA	NA	NA	NA	NA	NA	NA	NA	NA	NA	NA	NA
PATE_128	NA	NA	NA	0	0	0	0	0	0	NA	NA	NA	NA	NA	NA	NA	NA	NA	NA	NA	NA	NA	NA	NA	NA	NA	NA	NA	NA	NA	NA	NA	NA	NA	NA	NA	NA
PATE_131	NA	NA	NA	0	0	6	0	0	0	NA	NA	NA	NA	NA	NA	NA	NA	NA	NA	NA	NA	NA	NA	NA	NA	NA	NA	NA	NA	NA	NA	NA	NA	NA	NA	NA	NA
PATE_16	70	NA	1	0	0	4	0	0	0	NA	NA	NA	NA	NA	NA	NA	NA	NA	NA	NA	NA	NA	NA	NA	NA	NA	NA	NA	NA	NA	NA	NA	NA	NA	NA	NA	NA
PATE_19	NA	1	2	0	0	2	0	0	0	NA	NA	NA	NA	NA	NA	NA	NA	NA	NA	NA	NA	NA	NA	NA	NA	NA	NA	NA	NA	NA	NA	NA	NA	NA	NA	NA	NA
PATE_21	NA	NA	NA	0	0	0	0	0	0	NA	NA	NA	NA	NA	NA	NA	NA	NA	NA	NA	NA	NA	NA	NA	NA	NA	NA	NA	NA	NA	NA	NA	NA	NA	NA	NA	NA
PATE_25	2	NA	NA	0	0	4	0	0	0	NA	NA	NA	NA	NA	NA	NA	NA	NA	NA	NA	NA	NA	NA	NA	NA	NA	NA	NA	NA	NA	NA	NA	NA	NA	NA	NA	NA
PATE_26	4	NA	NA	0	0	2	0	0	0	NA	NA	NA	NA	NA	NA	NA	NA	NA	NA	NA	NA	NA	NA	NA	NA	NA	NA	NA	NA	NA	NA	NA	NA	NA	NA	NA	NA
PATE_27	1	NA	NA	0	0	5	0	0	0	NA	NA	NA	NA	NA	NA	NA	NA	NA	NA	NA	NA	NA	NA	NA	NA	NA	NA	NA	NA	NA	NA	NA	NA	NA	NA	NA	NA
PATE_28	1	NA	NA	0	0	6	0	0	0	NA	NA	NA	NA	NA	NA	NA	NA	NA	NA	NA	NA	NA	NA	NA	NA	NA	NA	NA	NA	NA	NA	NA	NA	NA	NA	NA	NA
PATE_29	25	NA	NA	0	0	10	0	0	0	NA	NA	NA	NA	NA	NA	NA	NA	NA	NA	NA	NA	NA	NA	NA	NA	NA	NA	NA	NA	NA	NA	NA	NA	NA	NA	NA	NA
PATE_30	26	NA	1	0	0	2	0	0	0	NA	NA	NA	NA	NA	NA	NA	NA	NA	NA	NA	NA	NA	NA	NA	NA	NA	NA	NA	NA	NA	NA	NA	NA	NA	NA	NA	NA
PATE_31	16	NA	2	0	0	5	0	0	0	NA	NA	NA	NA	NA	NA	NA	NA	NA	NA	NA	NA	NA	NA	NA	NA	NA	NA	NA	NA	NA	NA	NA	NA	NA	NA	NA	NA
PATE_33	21	NA	NA	0	0	3	0	0	0	NA	NA	NA	NA	NA	NA	NA	NA	NA	NA	NA	NA	NA	NA	NA	NA	NA	NA	NA	NA	NA	NA	NA	NA	NA	NA	NA	NA
PATE_44	NA	NA	NA	0	0	0	0	0	0	NA	NA	NA	NA	NA	NA	NA	NA	NA	NA	NA	NA	NA	NA	NA	NA	NA	NA	NA	NA	NA	NA	NA	NA	NA	NA	NA	NA
PATE_45	NA	NA	NA	0	0	0	0	0	0	NA	NA	NA	NA	NA	NA	NA	NA	NA	NA	NA	NA	NA	NA	NA	NA	NA	NA	NA	NA	NA	NA	NA	NA	NA	NA	NA	NA
PATE_46	NA	NA	NA	0	0	0	0	0	0	NA	NA	NA	NA	NA	NA	NA	NA	NA	NA	NA	NA	NA	NA	NA	NA	NA	NA	NA	NA	NA	NA	NA	NA	NA	NA	NA	NA
PATE_47	NA	NA	NA	0	0	0	0	0	0	NA	NA	NA	NA	NA	NA	NA	NA	NA	NA	NA	NA	NA	NA	NA	NA	NA	NA	NA	NA	NA	NA	NA	NA	NA	NA	NA	NA
PATE_66	NA	NA	NA	0	0	1	0	0	0	NA	NA	NA	NA	NA	NA	NA	NA	NA	NA	NA	NA	NA	NA	NA	NA	NA	NA	NA	NA	NA	NA	NA	NA	NA	NA	NA	NA
PATE_67	NA	NA	NA	0	0	2	0	0	0	NA	NA	NA	NA	NA	NA	NA	NA	NA	NA	NA	NA	NA	NA	NA	NA	NA	NA	NA	NA	NA	NA	NA	NA	NA	NA	NA	NA
PATE_68	NA	NA	NA	0	0	0	0	0	0	NA	NA	NA	NA	NA	NA	NA	NA	NA	NA	NA	NA	NA	NA	NA	NA	NA	NA	NA	NA	NA	NA	NA	NA	NA	NA	NA	NA
PATE_87	NA	NA	NA	0	0	0	0	0	0	NA	NA	NA	NA	NA	NA	NA	NA	NA	NA	NA	NA	NA	NA	NA	NA	NA	NA	NA	NA	NA	NA	NA	NA	NA	NA	NA	NA
* MAGs id colored red represents the abundant CPR bacteria with relative abundance >0.5% in at least one AS sample.

## Sheet: Table S9 HGTs prokaryotes
Table S9. Summary of potential lacterial gene transfer events between CPR bacteria and other prokaryotic organisms (non-CPR bacteria and archaea) in Shatin WWTP.
CPR MAG contig ID	Length of CPR contig	Non-CPR bacterial contig ID	length of non-CPR contig	Identity	Aligned length	Mismatches	Gaps
120_PATE_01	3094	503_BACT_03	2402	100	1320	0	0
269_PATE_01	1662	35_BDEL_22	22054	100	836	0	0
22_PATE_02	5037	491_BDEL_11	3848	100	1797	0	0
232_PATE_02	1501	154_CREN_02	22942	99.719	712	2	0
1_PATE_09	1023423	473_PROT_363	2478	99.263	814	5	1
73_PATE_104	20876	109_CYAN_10	6414	100	1797	0	0
26_PATE_106	14505	1_BACT_107	1065359	99.813	1067	2	0
48_PATE_107	16136	550_PROT_349	1158	100	752	0	0
216_PATE_109	2447	299_ARMA_02	5520	99.687	1276	4	0
265_PATE_109	1125	2603_CHLO_35	1923	99.855	691	1	0
265_PATE_109	1125	2958_CHLO_32	2470	99.329	596	4	0
18_PATE_116	4280	1170_NITRO_12	2759	99.711	1384	4	0
21_PATE_117	10394	130_ACTI_54	4781	99.278	554	4	0
115_PATE_117	1220	2_PROT_389	1886150	99.447	723	4	0
58_PATE_118	1595	492_BDEL_46	2475	100	1030	0	0
62_PATE_118	1571	1_ACTI_23	478383	99.911	1126	1	0
18_PATE_119	6661	1452_ACTI_28	3206	100	893	0	0
2_PATE_12	842326	21_BDEL_10	39317	99.965	5730	1	1
26_PATE_120	2362	72_FIRM_10	5296	99.623	1857	6	1
91_PATE_121	2680	472_PROT_363	1826	99.249	1065	8	0
33_PATE_122	1856	401_UNBACT_01	3664	99.747	789	2	0
51_PATE_125	2606	12_UNBACT_01	3721	99.418	1202	7	0
63_PATE_125	2145	4_PROT_418	68622	99.444	540	3	0
193_PATE_13	1387	399_NITRO_04	6328	99.846	650	1	0
9_PATE_131	35699	25_VERR_38	5552	99.478	2681	12	2
38_PATE_133	3552	3_BDEL_07	10518	100	1334	0	0
47_PATE_133	7594	3_CALD_02	127020	99.833	2391	4	0
131_PATE_17	4476	256_BDEL_11	2084	99.853	1365	2	0
194_PATE_17	6365	2_PROT_349	32433	99.67	4850	16	0
204_PATE_17	3322	2_PROT_349	32433	99.864	737	1	0
17_PATE_18	2059	487_BACT_203	10220	99.031	929	9	0
17_PATE_18	2059	154_BACT_200	4304	100	518	0	0
52_PATE_18	9324	129_BACT_38	2162	99.68	625	2	0
53_PATE_18	2880	2_BACT_32	34712	99.345	611	3	1
83_PATE_18	1964	407_BDEL_07	2623	99.828	581	1	0
111_PATE_18	3154	290_BACT_201	4043	99.916	2381	2	0
167_PATE_18	2622	537_BDEL_07	2355	99.925	1326	1	0
182_PATE_18	2656	552_BACT_03	2052	100	847	0	0
5_PATE_21	11854	1015_BACT_201	1548	100	1180	0	0
12_PATE_21	37588	51_BACT_61	5668	100	1369	0	0
45_PATE_21	9735	859_BACT_201	1943	100	1119	0	0
47_PATE_21	20875	859_BACT_201	1943	100	849	0	0
92_PATE_21	2992	171_FIRM_11	1641	99.747	791	2	0
101_PATE_21	3010	171_FIRM_11	1641	100	875	0	0
33_PATE_22	1831	235_VERR_45	3155	100	1172	0	0
1_PATE_24	1360198	860_CHLO_105	2022	99.319	1174	7	1
1_PATE_30	697289	66_PLAN_61	38058	99.965	2863	1	0
1_PATE_30	697289	66_PLAN_61	38058	99.886	1749	2	0
1_PATE_30	697289	66_PLAN_61	38058	100	1493	0	0
1_PATE_30	697289	66_PLAN_61	38058	100	1000	0	0
1_PATE_30	697289	116_PLAN_61	12490	99.945	1834	1	0
86_PATE_38	3513	461_BACT_30	2668	100	518	0	0
96_PATE_38	3216	734_BDEL_07	2063	99.794	1457	3	0
4_PATE_39	5467	247_BACT_27	4592	99.775	1332	3	0
6_PATE_39	2463	607_BACT_201	2464	99.519	624	3	0
164_PATE_41	4451	71_CHLO_38	9467	99.513	821	4	0
3_PATE_42	115485	734_BDEL_07	2063	99.715	1052	3	0
25_PATE_42	2355	562_BACT_03	2005	99.683	1575	5	0
146_PATE_45	1827	185_NANO_04	2727	99.925	1334	1	0
147_PATE_45	2159	189_NANO_04	2709	99.914	1169	1	0
175_PATE_45	3214	149_NANO_04	3230	99.954	2195	1	0
133_PATE_50	2381	23_BDEL_10	37288	100	1183	0	0
133_PATE_50	2381	12_BDEL_10	69209	100	1183	0	0
133_PATE_50	2381	11_BDEL_10	69844	100	1032	0	0
133_PATE_50	2381	11_BDEL_10	69844	100	1029	0	0
133_PATE_50	2381	4_BDEL_10	384440	100	1031	0	0
133_PATE_50	2381	29_BDEL_10	26632	100	1030	0	0
152_PATE_51	2656	4_CHLO_41	802930	99.678	621	2	0
185_PATE_51	2168	84_CHLO_117	3596	99.932	1475	1	0
9_PATE_52	2369	2_PROT_308	1056673	99.679	1870	6	0
65_PATE_52	9203	33_BDEL_22	22518	99.786	3732	7	1
1_PATE_59	1703	194_BACT_91	11959	99.803	1014	2	0
42_PATE_62	6826	20_PROT_265	51320	99.582	2395	2	5
48_PATE_63	4700	16_PROT_390	20211	99.854	3432	5	0
9_PATE_64	7534	49_BDEL_24	42000	100	875	0	0
108_PATE_80	2318	248_DEIN_01	3434	99.858	702	1	0
1_PATE_84	876143	378_CHLO_105	3756	99.264	2581	19	0
70_PATE_85	2748	538_PROT_349	1198	100	629	0	0
8_PATE_86	32789	378_CHLO_105	3756	99.264	2581	19	0
3_PATE_87	5781	18_PROT_358	19436	99.66	2056	7	0
21_PATE_98	20746	241_BACT_178	3508	99.71	1381	4	0
40_PATE_98	7143	3_BACT_83	517466	99.832	1193	2	0
40_PATE_98	7143	48_BACT_76	14089	99.329	1193	8	0
40_PATE_98	7143	159_BACT_65	3962	99.246	1193	9	0

[truncated: 3 more sheets: Table S10 annotation HGT orfs, Table S11 HGTs phage, Table S12 annotation HGT orfs]
